# Supplementary material for: Systematic Variation in the Pattern of Gene Paralog Retention between the Teleost Superorders Ostariophysi and Acanthopterygii
Source: Genome Biol Evol. 2014 Apr 14;6(4):981–7. doi: 10.1093/gbe/evu074 (PMC4007551; doi:10.1093/gbe/evu074)
Supplement: Supplementary Data [file supp_evu074_suppl_data.zip]

Archive with 7 entries (7 files):
- Supplementary_file6.tar
- Supplementary_file7.tar
- Supplementary_figure1.pptx
- Supplementary_file2.xlsx
- Supplementary_file3.tar
- Supplementary_file4.tar
- Supplementary_file5.tar
