# Supplementary material for: Systematic Variation in the Pattern of Gene Paralog Retention between the Teleost Superorders Ostariophysi and Acanthopterygii
Source: Genome Biol Evol. 2014 Apr 14;6(4):981–7. doi: 10.1093/gbe/evu074 (PMC4007551; doi:10.1093/gbe/evu074)
Supplement: Supplementary Data [file supp_evu074_suppl_data.zip › Supplementary_file2.xlsx]

## Sheet: Ostariophysi_TSGD
Danio_gene_ID_Esembl	Chromosome position	Gene name
ENSDARG00000077686	10	aak1
ENSDARG00000011855	8	AAK1 (2 of 2)
ENSDARG00000078222	3	aatka
ENSDARG00000077477	12	aatkb
ENSDARG00000074635	1	abca1a
ENSDARG00000079009	14	abca1b
ENSDARG00000075490	3	abca3b
ENSDARG00000057169	24	abca4a
ENSDARG00000062661	2	abca4b
ENSDARG00000011573	9	abcb11a
ENSDARG00000070078	11	abcb11b
ENSDARG00000063297	1	abcb6a
ENSDARG00000074254	9	abcb6b
ENSDARG00000094901	3	ABCC6 (3 of 3)
ENSDARG00000016750	6	abcc6a
ENSDARG00000015167	24	abcd3a
ENSDARG00000002947	2	abcd3b
ENSDARG00000043037	23	abcg2a
ENSDARG00000079361	1	abcg2b
ENSDARG00000058574	13	abcg2c
ENSDARG00000016818	1	abcg2d
ENSDARG00000061047	5	abcg4a
ENSDARG00000078068	15	abcg4b
ENSDARG00000076435	5	abhd10a
ENSDARG00000075627	24	abhd10b
ENSDARG00000071004	17	abhd12
ENSDARG00000092071	13	ABHD12B (2 of 2)
ENSDARG00000058367	22	abhd14a
ENSDARG00000023880	6	abhd14b
ENSDARG00000043084	8	ABHD17A (1 of 2)
ENSDARG00000091433	2	ABHD17A (2 of 2)
ENSDARG00000025797	7	abhd2a
ENSDARG00000045804	25	abhd2b
ENSDARG00000076874	16	abhd5a
ENSDARG00000078831	19	abhd5b
ENSDARG00000060756	11	abhd6a
ENSDARG00000070894	23	abhd6b
ENSDARG00000010155	24	abi1a
ENSDARG00000062991	2	abi1b
ENSDARG00000058207	9	abi2a
ENSDARG00000014875	6	abi2b
ENSDARG00000071095	22	abi3bp
ENSDARG00000062156	9	ABI3BP (2 of 2)
ENSDARG00000060149	13	ablim1a
ENSDARG00000045064	12	ablim1b
ENSDARG00000035891	7	acana
ENSDARG00000045799	25	acanb
ENSDARG00000075990	23	acap3a
ENSDARG00000039386	11	acap3b
ENSDARG00000042623	20	acbd3
ENSDARG00000024602	17	ACBD3 (2 of 2)
ENSDARG00000054290	2	acin1a
ENSDARG00000026842	7	acin1b
ENSDARG00000055652	12	ACLY
ENSDARG00000017738	3	aclya
ENSDARG00000058229	2	acot11a
ENSDARG00000042122	8	acot11b
ENSDARG00000019763	6	acp5a
ENSDARG00000008921	24	acp5b
ENSDARG00000030514	1	acsl1
ENSDARG00000003854	14	ACSL1 (2 of 2)
ENSDARG00000032079	15	acsl3a
ENSDARG00000014674	2	acsl3b
ENSDARG00000078399	8	ACSL6
ENSDARG00000060317	21	acsl6
ENSDARG00000036371	1	acta1a
ENSDARG00000055618	13	acta1b
ENSDARG00000076126	19	ACTC1 (3 of 3)
ENSDARG00000042535	20	actc1a
ENSDARG00000037840	17	actc1b
ENSDARG00000070828	6	actl6a
ENSDARG00000034107	23	actl6b
ENSDARG00000013755	21	actn3a
ENSDARG00000001431	7	actn3b
ENSDARG00000052438	1	actr2a
ENSDARG00000070076	13	actr2b
ENSDARG00000091138	9	ACTR3 (2 of 2)
ENSDARG00000008790	24	actr3b
ENSDARG00000018968	23	acvr1b
ENSDARG00000052142	6	ACVR1B (1 of 2)
ENSDARG00000011188	9	acvr2aa
ENSDARG00000079944	6	acvr2ab
ENSDARG00000044422	24	acvr2b
ENSDARG00000041516	2	ACVR2B (2 of 2)
ENSDARG00000053468	7	adam10a
ENSDARG00000015502	25	adam10b
ENSDARG00000043213	17	adam17a
ENSDARG00000093093	20	adam17b
ENSDARG00000074197	9	ADAM23 (2 of 2)
ENSDARG00000062323	6	adam23a
ENSDARG00000001452	13	adam8a
ENSDARG00000057644	12	adam8b
ENSDARG00000058252	15	ADAMTS15
ENSDARG00000029124	5	adamts15a
ENSDARG00000041609	22	adarb1a
ENSDARG00000003544	9	adarb1b
ENSDARG00000020123	20	adck3
ENSDARG00000032426	17	ADCK3 (2 of 2)
ENSDARG00000068890	20	adcy1a
ENSDARG00000088634	2	adcy1b
ENSDARG00000058392	16	adcy2a
ENSDARG00000014588	19	adcy2b
ENSDARG00000077145	16	ADCY3
ENSDARG00000017437	20	adcy3b
ENSDARG00000061445	23	adcy6a
ENSDARG00000027797	23	adcy6b
ENSDARG00000004015	7	adcyap1a
ENSDARG00000027740	2	adcyap1b
ENSDARG00000053724	6	ADCYAP1R1
ENSDARG00000029989	2	adcyap1r1a
ENSDARG00000040874	22	add3a
ENSDARG00000056250	17	add3b
ENSDARG00000091211	13	adh8a
ENSDARG00000024278	13	adh8b
ENSDARG00000002912	11	adipor1a
ENSDARG00000042717	8	adipor1b
ENSDARG00000039429	13	adka
ENSDARG00000018258	12	adkb
ENSDARG00000060937	16	adnp2a
ENSDARG00000028431	19	adnp2b
ENSDARG00000062002	11	adnpa
ENSDARG00000074293	23	adnpb
ENSDARG00000042827	12	adoaa
ENSDARG00000053571	17	adob
ENSDARG00000075694	8	adora1
ENSDARG00000070056	11	ADORA1 (2 of 2)
ENSDARG00000033706	8	adora2aa
ENSDARG00000058488	21	adora2ab
ENSDARG00000028725	8	ADRA1A (1 of 2)
ENSDARG00000027638	10	adra1ab
ENSDARG00000011317	21	ADRA1B (1 of 2)
ENSDARG00000041173	14	adra1bb
ENSDARG00000040841	22	adra2a
ENSDARG00000019819	8	adra2b
ENSDARG00000091277	14	adra2da
ENSDARG00000054667	21	adra2db
ENSDARG00000088124	14	adrb2a
ENSDARG00000054510	21	adrb2b
ENSDARG00000053646	8	adrb3a
ENSDARG00000052919	10	adrb3b
ENSDARG00000089162	14	afap1l1a
ENSDARG00000056453	21	afap1l1b
ENSDARG00000030020	15	agfg1a
ENSDARG00000019526	2	agfg1b
ENSDARG00000012709	2	agla
ENSDARG00000016491	24	aglb
ENSDARG00000018616	2	agtr1a
ENSDARG00000045443	24	agtr1b
ENSDARG00000052099	6	agxta
ENSDARG00000018478	2	agxtb
ENSDARG00000039343	4	ahcyl2
ENSDARG00000051873	25	AHCYL2 (2 of 2)
ENSDARG00000020046	16	ahr1a
ENSDARG00000023537	22	ahr1b
ENSDARG00000031782	17	aim1a
ENSDARG00000006060	4	aim1b
ENSDARG00000019001	20	ak7a
ENSDARG00000017023	17	ak7b
ENSDARG00000089802	10	akap1a
ENSDARG00000006062	15	akap1b
ENSDARG00000035257	5	akr1a1a
ENSDARG00000052030	6	akr1a1b
ENSDARG00000087205	1	AKT3
ENSDARG00000063400	13	akt3a
ENSDARG00000026531	10	alcama
ENSDARG00000058538	15	alcamb
ENSDARG00000028259	15	aldh3a2a
ENSDARG00000029381	21	aldh3a2b
ENSDARG00000034470	12	aldoab
ENSDARG00000057661	15	aldoca
ENSDARG00000019702	21	aldocb
ENSDARG00000057273	13	alox5
ENSDARG00000043085	15	ALOX5
ENSDARG00000075111	9	als2a
ENSDARG00000076924	6	als2b
ENSDARG00000008322	7	AMBRA1 (1 of 2)
ENSDARG00000039878	25	AMBRA1 (2 of 2)
ENSDARG00000061923	6	amotl2a
ENSDARG00000061948	2	amotl2b
ENSDARG00000005800	7	ampd3a
ENSDARG00000032469	18	ampd3b
ENSDARG00000024030	5	angptl2a
ENSDARG00000068369	8	angptl2b
ENSDARG00000092143	5	ank1
ENSDARG00000074777	21	ANK1 (2 of 2)
ENSDARG00000061736	17	ank3a
ENSDARG00000077582	12	ank3b
ENSDARG00000074485	7	ankdd1a
ENSDARG00000025866	5	ankdd1b
ENSDARG00000019135	20	ankef1a
ENSDARG00000060211	17	ankef1b
ENSDARG00000071724	24	ankha
ENSDARG00000014969	2	ankhb
ENSDARG00000005948	15	ankmy2a
ENSDARG00000093668	19	ankmy2b
ENSDARG00000037100	1	ankrd10a
ENSDARG00000004771	9	ankrd10b
ENSDARG00000075263	17	ankrd1a
ENSDARG00000076192	12	ankrd1b
ENSDARG00000058357	24	ankrd33ba
ENSDARG00000015589	2	ankrd33bb
ENSDARG00000077086	10	ankrd34ba
ENSDARG00000061641	5	ankrd34bb
ENSDARG00000044328	21	ankrd46a
ENSDARG00000015780	7	ankrd46b
ENSDARG00000063576	11	ANKRD52 (2 of 2)
ENSDARG00000036826	23	ankrd52a
ENSDARG00000057790	17	ANKRD6 (2 of 2)
ENSDARG00000029370	20	ankrd6b
ENSDARG00000057736	16	ano10a
ENSDARG00000018159	25	ano10b
ENSDARG00000063524	4	ano2
ENSDARG00000003210	18	ANO2 (2 of 2)
ENSDARG00000015731	25	ano5a
ENSDARG00000036147	7	ano5b
ENSDARG00000079324	7	ANO9 (1 of 2)
ENSDARG00000076320	25	ano9a
ENSDARG00000006487	7	anp32a
ENSDARG00000023330	1	anp32b
ENSDARG00000041083	18	anpepa
ENSDARG00000075168	25	anpepb
ENSDARG00000060520	5	antxr2a
ENSDARG00000063011	10	antxr2b
ENSDARG00000077383	13	anxa11a
ENSDARG00000002632	12	anxa11b
ENSDARG00000003216	25	anxa2a
ENSDARG00000053625	7	anxa2b
ENSDARG00000009196	5	anxa3a
ENSDARG00000044254	10	anxa3b
ENSDARG00000026406	14	anxa5a
ENSDARG00000016470	1	anxa5b
ENSDARG00000002790	2	ap2m1a
ENSDARG00000033899	18	ap2m1b
ENSDARG00000014105	5	apba1a
ENSDARG00000074328	10	apba1b
ENSDARG00000063314	25	APBA2 (2 of 2)
ENSDARG00000060639	7	apba2b
ENSDARG00000052668	10	APH1A
ENSDARG00000005612	7	aph1b
ENSDARG00000078356	8	aplnra
ENSDARG00000036670	10	aplnrb
ENSDARG00000042780	17	APOB (1 of 3)
ENSDARG00000075016	20	APOB (3 of 3)
ENSDARG00000034604	23	APOBEC2 (2 of 2)
ENSDARG00000018881	22	apobec2a
ENSDARG00000060345	2	apod
ENSDARG00000057437	24	APOD (1 of 3)
ENSDARG00000086370	19	apoea
ENSDARG00000040295	16	apoeb
ENSDARG00000068030	7	APOLD1 (3 of 4)
ENSDARG00000023185	2	APOLD1 (4 of 4)
ENSDARG00000059036	1	appa
ENSDARG00000055543	9	appb
ENSDARG00000007086	16	aqp10a
ENSDARG00000058678	19	aqp10b
ENSDARG00000003808	5	aqp3a
ENSDARG00000069518	21	aqp3b
ENSDARG00000002792	5	arcn1a
ENSDARG00000031214	15	arcn1b
ENSDARG00000070539	23	arf3a
ENSDARG00000036998	6	arf3b
ENSDARG00000073734	20	arf6a
ENSDARG00000052928	17	arf6b
ENSDARG00000059244	15	arfip2a
ENSDARG00000056664	10	arfip2b
ENSDARG00000019223	9	arglu1a
ENSDARG00000018319	1	arglu1b
ENSDARG00000008548	2	arhgap12a
ENSDARG00000026482	12	arhgap12b
ENSDARG00000020488	12	arhgap17a
ENSDARG00000070804	3	arhgap17b
ENSDARG00000075328	24	arhgap21a
ENSDARG00000075673	2	arhgap21b
ENSDARG00000021255	13	arhgap22
ENSDARG00000052950	3	ARHGAP23 (1 of 2)
ENSDARG00000026840	12	arhgap23b
ENSDARG00000060297	5	arhgap35
ENSDARG00000062577	15	ARHGAP35 (1 of 2)
ENSDARG00000010433	3	ARHGAP44 (1 of 2)
ENSDARG00000068008	12	ARHGAP44 (2 of 2)
ENSDARG00000011157	2	arhgef18a
ENSDARG00000042308	22	arhgef18b
ENSDARG00000030766	23	ARHGEF25 (1 of 2)
ENSDARG00000014465	6	arhgef25b
ENSDARG00000006299	9	arhgef7a
ENSDARG00000073848	1	arhgef7b
ENSDARG00000061746	5	arhgef9a
ENSDARG00000078624	14	arhgef9b
ENSDARG00000079879	16	arid1aa
ENSDARG00000060073	19	arid1ab
ENSDARG00000070843	11	ARID3A
ENSDARG00000070474	25	arid3b
ENSDARG00000052575	14	arl13a
ENSDARG00000012763	1	arl13b
ENSDARG00000076040	5	arl15a
ENSDARG00000057995	10	arl15b
ENSDARG00000022934	15	arl4aa
ENSDARG00000033182	19	arl4ab
ENSDARG00000057606	22	arl4ca
ENSDARG00000032708	9	arl4cb
ENSDARG00000077044	6	arl6ip5a
ENSDARG00000016238	23	arl6ip5b
ENSDARG00000094709	7	arl8
ENSDARG00000078686	22	arl8a
ENSDARG00000006915	6	arl8ba
ENSDARG00000070318	11	arl8bb
ENSDARG00000006791	25	arntl1a
ENSDARG00000035732	7	arntl1b
ENSDARG00000039142	2	arpc5a
ENSDARG00000019062	20	arpc5b
ENSDARG00000039215	10	arrb2a
ENSDARG00000011545	7	arrb2b
ENSDARG00000068148	5	arrdc1a
ENSDARG00000079839	21	arrdc1b
ENSDARG00000052690	5	arrdc3a
ENSDARG00000036028	10	arrdc3b
ENSDARG00000077606	14	ARSI (1 of 2)
ENSDARG00000063359	21	ARSI (2 of 2)
ENSDARG00000074329	10	arvcfa
ENSDARG00000061688	5	arvcfb
ENSDARG00000037091	14	asah1a
ENSDARG00000034817	1	asah1b
ENSDARG00000029463	2	asap1a
ENSDARG00000039729	24	asap1b
ENSDARG00000010181	17	asap2a
ENSDARG00000019564	20	asap2b
ENSDARG00000017086	5	asb12a
ENSDARG00000037558	14	asb12b
ENSDARG00000003797	20	asb2a
ENSDARG00000078445	17	asb2b
ENSDARG00000036189	14	asb5a
ENSDARG00000053222	1	asb5b
ENSDARG00000038386	4	ascl1a
ENSDARG00000094379	7	ascl1b
ENSDARG00000087313	3	asf1ba
ENSDARG00000043713	1	asf1bb
ENSDARG00000025162	9	asic4a
ENSDARG00000004243	6	asic4b
ENSDARG00000023267	5	atad1a
ENSDARG00000056609	12	atad1b
ENSDARG00000076590	16	ATAD2
ENSDARG00000060537	20	atad2b
ENSDARG00000070568	3	atad5a
ENSDARG00000005974	6	atad5b
ENSDARG00000071678	22	atcaya
ENSDARG00000059781	2	atcayb
ENSDARG00000039515	6	atf4b1
ENSDARG00000038141	3	atf4b2
ENSDARG00000012656	20	atf6
ENSDARG00000069883	19	ATF6B
ENSDARG00000011298	23	atf7a
ENSDARG00000055481	6	atf7b
ENSDARG00000014531	21	atg4a
ENSDARG00000052104	6	atg4b
ENSDARG00000044551	6	atg9a
ENSDARG00000055292	24	atg9b
ENSDARG00000057719	13	atl2
ENSDARG00000068484	11	ATL2 (2 of 2)
ENSDARG00000061039	6	atp10a
ENSDARG00000076230	14	ATP10A
ENSDARG00000018259	19	atp1a3a
ENSDARG00000036815	16	atp1a3b
ENSDARG00000013144	6	atp1b1a
ENSDARG00000076833	1	atp1b1b
ENSDARG00000013605	23	atp1b2a
ENSDARG00000034424	5	atp1b2b
ENSDARG00000015790	2	atp1b3a
ENSDARG00000042837	15	atp1b3b
ENSDARG00000029439	8	atp2a2a
ENSDARG00000005122	21	atp2a2b
ENSDARG00000012684	4	atp2b1a
ENSDARG00000007788	25	atp2b1b
ENSDARG00000043474	8	atp2b3a
ENSDARG00000023445	23	atp2b3b
ENSDARG00000017775	9	atp5g3a
ENSDARG00000009447	6	atp5g3b
ENSDARG00000090963	23	ATP6AP1L (1 of 2)
ENSDARG00000091509	11	ATP6AP1L (2 of 2)
ENSDARG00000020847	3	atp6v0a1a
ENSDARG00000015174	24	atp6v0a1b
ENSDARG00000035538	10	atp6v0a2a
ENSDARG00000035565	5	atp6v0a2b
ENSDARG00000057853	3	atp6v0ca
ENSDARG00000036577	24	atp6v0cb
ENSDARG00000034534	5	atp6v1aa
ENSDARG00000076318	24	atp6v1ab
ENSDARG00000023967	16	atp6v1c1a
ENSDARG00000035880	19	atp6v1c1b
ENSDARG00000003635	5	atp6v1e1a
ENSDARG00000030694	4	atp6v1e1b
ENSDARG00000062040	5	atp8b5a
ENSDARG00000079235	10	atp8b5b
ENSDARG00000088925	23	ATP9A
ENSDARG00000062521	19	atp9b
ENSDARG00000077188	13	atrnl1a
ENSDARG00000006420	12	atrnl1b
ENSDARG00000061687	19	atxn1a
ENSDARG00000060862	16	atxn1b
ENSDARG00000012485	6	aurka
ENSDARG00000037640	14	aurkb
ENSDARG00000056427	10	auts2
ENSDARG00000020946	15	AUTS2 (2 of 2)
ENSDARG00000077083	25	AVPR1A (1 of 2)
ENSDARG00000045788	4	avpr1b
ENSDARG00000052789	16	azin1a
ENSDARG00000035869	19	azin1b
ENSDARG00000073917	15	b3galtla
ENSDARG00000077740	10	b3galtlb
ENSDARG00000052376	1	b3gnt2a
ENSDARG00000091902	17	b3gnt2b
ENSDARG00000018971	11	b3gnt5a
ENSDARG00000004396	2	b3gnt5b
ENSDARG00000077352	6	B4GALNT1 (1 of 2)
ENSDARG00000061520	23	b4galnt1a
ENSDARG00000078749	4	b4galnt3a
ENSDARG00000058939	18	b4galnt3b
ENSDARG00000002634	1	b4galt1
ENSDARG00000052326	14	B4GALT1 (1 of 2)
ENSDARG00000076460	16	BAI1 (2 of 3)
ENSDARG00000078529	19	BAI1 (3 of 3)
ENSDARG00000060587	12	BAIAP2 (2 of 2)
ENSDARG00000062799	3	baiap2a
ENSDARG00000029305	12	baiap2l1a
ENSDARG00000031119	3	baiap2l1b
ENSDARG00000060933	22	baiap2l2
ENSDARG00000016483	3	BAIAP2L2 (1 of 2)
ENSDARG00000055381	12	bambia
ENSDARG00000056406	2	bambib
ENSDARG00000035508	5	barhl1a
ENSDARG00000019013	21	barhl1b
ENSDARG00000019699	17	baz1a
ENSDARG00000061394	18	baz1b
ENSDARG00000040555	18	bckdha
ENSDARG00000014676	16	bckdhb
ENSDARG00000061352	13	bcl11aa
ENSDARG00000063153	6	bcl11ab
ENSDARG00000055722	5	bco2a
ENSDARG00000041715	15	bco2b
ENSDARG00000058630	21	BDP1 (1 of 2)
ENSDARG00000053091	5	BDP1 (2 of 2)
ENSDARG00000043673	20	BEGAIN (1 of 2)
ENSDARG00000089545	17	BEGAIN (2 of 2)
ENSDARG00000017884	8	bgna
ENSDARG00000002945	23	bgnb
ENSDARG00000061682	17	BICC1 (2 of 2)
ENSDARG00000070497	12	bicc1b
ENSDARG00000003219	23	bin2a
ENSDARG00000010255	6	bin2b
ENSDARG00000059857	2	blvra
ENSDARG00000042310	18	blvrb
ENSDARG00000006010	24	bmi1a
ENSDARG00000013076	2	bmi1b
ENSDARG00000061769	5	bmp10
ENSDARG00000045632	10	BMP10 (2 of 2)
ENSDARG00000028071	8	bmp1a
ENSDARG00000028053	10	bmp1b
ENSDARG00000013409	17	bmp2a
ENSDARG00000041430	20	bmp2b
ENSDARG00000018260	11	bmp7a
ENSDARG00000063230	23	bmp7b
ENSDARG00000019728	13	bmpr1aa
ENSDARG00000045097	12	bmpr1ab
ENSDARG00000005600	5	bmpr1ba
ENSDARG00000031219	10	bmpr1bb
ENSDARG00000011941	6	bmpr2a
ENSDARG00000020057	9	bmpr2b
ENSDARG00000078259	14	bnip1a
ENSDARG00000078063	21	bnip1b
ENSDARG00000025468	8	bnip3la
ENSDARG00000028067	10	bnip3lb
ENSDARG00000052129	6	boka
ENSDARG00000008807	2	bokb
ENSDARG00000013596	4	brd1
ENSDARG00000051798	25	BRD1 (2 of 2)
ENSDARG00000022280	19	brd2a
ENSDARG00000046087	16	brd2b
ENSDARG00000025071	14	brd8
ENSDARG00000055999	21	BRD8 (1 of 2)
ENSDARG00000017835	13	brf1a
ENSDARG00000005002	20	brf1b
ENSDARG00000006235	17	brms1la
ENSDARG00000018047	20	brms1lb
ENSDARG00000077791	7	BRSK2 (1 of 2)
ENSDARG00000061421	25	BRSK2 (2 of 2)
ENSDARG00000062674	25	btbd10a
ENSDARG00000020252	7	btbd10b
ENSDARG00000063255	4	btbd11a
ENSDARG00000063040	18	btbd11b
ENSDARG00000077868	3	BTBD17 (1 of 2)
ENSDARG00000074018	12	BTBD17 (2 of 2)
ENSDARG00000042091	22	btbd2
ENSDARG00000060750	2	BTBD2 (1 of 2)
ENSDARG00000005544	1	btbd3a
ENSDARG00000087517	13	btbd3b
ENSDARG00000076440	13	btbd6a
ENSDARG00000032369	20	btbd6b
ENSDARG00000010481	22	bzw1a
ENSDARG00000034961	9	bzw1b
ENSDARG00000074025	16	C1GALT1 (1 of 2)
ENSDARG00000062278	19	C1GALT1 (2 of 2)
ENSDARG00000055585	23	c1galt1a
ENSDARG00000055561	6	c1galt1b
ENSDARG00000010350	24	c1ql3a
ENSDARG00000036483	2	c1ql3b
ENSDARG00000024299	7	c1qtnf4
ENSDARG00000087659	18	C1QTNF4
ENSDARG00000043589	5	ca4a
ENSDARG00000042293	15	ca4b
ENSDARG00000019990	8	cabp1a
ENSDARG00000033411	10	cabp1b
ENSDARG00000002576	12	cabp5a
ENSDARG00000028485	3	cabp5b
ENSDARG00000090818	21	CACFD1
ENSDARG00000061590	6	CACHD1
ENSDARG00000037905	3	cacna1aa
ENSDARG00000006923	11	cacna1ab
ENSDARG00000021735	5	cacna1ba
ENSDARG00000079295	21	cacna1bb
ENSDARG00000070522	3	cacna1i
ENSDARG00000096307	6	CACNA1I (2 of 2)
ENSDARG00000029457	22	cacna1sa
ENSDARG00000042552	8	cacna1sb
ENSDARG00000014804	4	cacna2d1a
ENSDARG00000079540	6	CACNA2D2 (2 of 3)
ENSDARG00000078169	22	CACNA2D2 (3 of 3)
ENSDARG00000045204	8	CACNA2D3
ENSDARG00000078760	11	cacna2d3
ENSDARG00000026855	4	cacna2d4a
ENSDARG00000023886	25	cacna2d4b
ENSDARG00000079906	7	cacnb2a
ENSDARG00000055565	2	cacnb2b
ENSDARG00000009738	9	cacnb4a
ENSDARG00000062174	6	cacnb4b
ENSDARG00000032565	3	cacng2a
ENSDARG00000009621	6	cacng2b
ENSDARG00000058460	1	cacng3a
ENSDARG00000076401	3	cacng3b
ENSDARG00000074669	3	CACNG4 (1 of 2)
ENSDARG00000039238	6	CACNG4 (2 of 2)
ENSDARG00000039240	3	CACNG5 (1 of 2)
ENSDARG00000003326	6	cacng5a
ENSDARG00000036457	19	cacng6a
ENSDARG00000046079	16	cacng6b
ENSDARG00000063006	19	cacng7a
ENSDARG00000070624	16	cacng7b
ENSDARG00000020450	19	cacng8a
ENSDARG00000070626	16	cacng8b
ENSDARG00000031075	21	cadm1a
ENSDARG00000042677	15	cadm1b
ENSDARG00000009930	10	cadm2a
ENSDARG00000062633	15	cadm2b
ENSDARG00000043661	11	cadpsa
ENSDARG00000070567	6	cadpsb
ENSDARG00000041062	18	calb2a
ENSDARG00000036344	7	calb2b
ENSDARG00000011473	9	calcrla
ENSDARG00000011571	6	calcrlb
ENSDARG00000077021	13	calhm1
ENSDARG00000005314	1	CALHM1 (1 of 2)
ENSDARG00000021811	17	calm1a
ENSDARG00000044537	15	calm1b
ENSDARG00000034187	20	calm2a
ENSDARG00000031427	13	calm2b
ENSDARG00000074057	21	calm3a
ENSDARG00000015050	12	calm3b
ENSDARG00000088898	15	CALN1 (1 of 2)
ENSDARG00000069766	21	CALN1 (2 of 2)
ENSDARG00000043276	22	calr
ENSDARG00000020103	2	calrl
ENSDARG00000045676	4	calua
ENSDARG00000005115	18	calub
ENSDARG00000074905	4	camk1da
ENSDARG00000017446	25	camk1db
ENSDARG00000044526	22	camk1ga
ENSDARG00000008788	23	camk1gb
ENSDARG00000035452	5	camkk1
ENSDARG00000015134	15	CAMKK1 (2 of 2)
ENSDARG00000019208	21	camsap1a
ENSDARG00000035122	5	camsap1b
ENSDARG00000062173	22	camsap2
ENSDARG00000059965	2	CAMSAP2 (2 of 2)
ENSDARG00000012192	3	cant1a
ENSDARG00000016398	11	cant1b
ENSDARG00000021318	12	capg
ENSDARG00000035560	5	CAPG (1 of 2)
ENSDARG00000045199	7	CAPN1 (1 of 2)
ENSDARG00000055338	21	CAPN1 (2 of 2)
ENSDARG00000091699	13	capn2a
ENSDARG00000055592	22	capn2b
ENSDARG00000041864	17	capn3
ENSDARG00000043035	20	CAPN3 (2 of 2)
ENSDARG00000069717	18	capn5a
ENSDARG00000069748	21	capn5b
ENSDARG00000035329	5	capns1a
ENSDARG00000013804	15	capns1b
ENSDARG00000009346	7	caprin1a
ENSDARG00000054272	18	caprin1b
ENSDARG00000039341	2	capsla
ENSDARG00000003414	21	capslb
ENSDARG00000034240	6	capza1a
ENSDARG00000056090	8	capza1b
ENSDARG00000059809	9	cask
ENSDARG00000035103	6	CASK (2 of 2)
ENSDARG00000046107	3	CASKIN1 (1 of 3)
ENSDARG00000020489	1	CASKIN1 (2 of 3)
ENSDARG00000017905	1	casp3a
ENSDARG00000055045	14	casp3b
ENSDARG00000038716	2	casq1a
ENSDARG00000018105	7	casq1b
ENSDARG00000074601	2	cbln2a
ENSDARG00000077151	24	cbln2b
ENSDARG00000053500	1	cbsa
ENSDARG00000010946	9	cbsb
ENSDARG00000004189	3	cbx1a
ENSDARG00000054442	12	cbx1b
ENSDARG00000087327	3	cbx8a
ENSDARG00000070329	6	cbx8b
ENSDARG00000036281	1	CC2D1A
ENSDARG00000075120	2	cc2d1b
ENSDARG00000060022	17	ccbe1
ENSDARG00000086158	21	CCBE1
ENSDARG00000058578	19	ccdc106
ENSDARG00000004211	16	CCDC106 (1 of 2)
ENSDARG00000008946	19	ccdc127
ENSDARG00000040119	16	CCDC127 (1 of 2)
ENSDARG00000057921	4	ccdc136b
ENSDARG00000075513	25	ccdc136b
ENSDARG00000078829	7	ccdc149a
ENSDARG00000020857	1	ccdc149b
ENSDARG00000062924	13	CCDC176 (1 of 2)
ENSDARG00000068855	8	CCDC176 (2 of 2)
ENSDARG00000022983	17	ccdc28a
ENSDARG00000011222	13	ccdc28b
ENSDARG00000043334	17	ccdc6a
ENSDARG00000017595	12	ccdc6b
ENSDARG00000000002	9	ccdc80
ENSDARG00000030975	6	CCDC80 (2 of 2)
ENSDARG00000039497	13	ccdc85a
ENSDARG00000061543	14	ccdc85b
ENSDARG00000005232	17	ccdc85ca
ENSDARG00000079555	20	ccdc85cb
ENSDARG00000076824	9	CCKBR (1 of 2)
ENSDARG00000074117	1	CCKBR (2 of 2)
ENSDARG00000051748	25	ccnd2a
ENSDARG00000070408	4	ccnd2b
ENSDARG00000055124	18	ccnl1a
ENSDARG00000012140	2	ccnl1b
ENSDARG00000036685	9	ccnt2a
ENSDARG00000036510	22	ccnt2b
ENSDARG00000087474	20	ccr6a
ENSDARG00000038968	17	ccr6b
ENSDARG00000055186	2	ccr9a
ENSDARG00000053943	24	ccr9b
ENSDARG00000078729	2	ccrl1a
ENSDARG00000040133	24	ccrl1b
ENSDARG00000079898	7	cd248a
ENSDARG00000077938	21	cd248b
ENSDARG00000019098	7	cd82a
ENSDARG00000026070	18	cd82b
ENSDARG00000075089	1	CD97 (2 of 4)
ENSDARG00000026313	3	CD97 (3 of 4)
ENSDARG00000005842	18	cd9a
ENSDARG00000016691	4	cd9b
ENSDARG00000013858	2	cdc14aa
ENSDARG00000057016	22	cdc14ab
ENSDARG00000069708	22	cdc34a
ENSDARG00000012627	2	cdc34b
ENSDARG00000058760	17	CDC42BPA (1 of 2)
ENSDARG00000016464	20	CDC42BPA (2 of 2)
ENSDARG00000079549	12	CDC42EP1 (1 of 2)
ENSDARG00000077792	3	CDC42EP1 (2 of 2)
ENSDARG00000078226	2	CDH12 (1 of 2)
ENSDARG00000074386	12	CDH12 (2 of 2)
ENSDARG00000077996	2	CDH24 (1 of 2)
ENSDARG00000075960	23	CDH24 (2 of 2)
ENSDARG00000023542	2	cdh7
ENSDARG00000017649	24	CDH7 (2 of 2)
ENSDARG00000068586	14	CDHR2 (1 of 2)
ENSDARG00000089176	13	CDHR2 (2 of 2)
ENSDARG00000079470	4	cdk16
ENSDARG00000032072	8	cdk16
ENSDARG00000037916	3	cdk5r1a
ENSDARG00000045087	12	cdk5r1b
ENSDARG00000071011	6	cdk5r2a
ENSDARG00000078671	9	cdk5r2b
ENSDARG00000051746	25	cecr1a
ENSDARG00000015623	4	cecr1b
ENSDARG00000069185	4	celsr1a
ENSDARG00000058259	25	celsr1b
ENSDARG00000008454	7	cepb1b
ENSDARG00000058716	8	cept1a
ENSDARG00000013704	19	cers2a
ENSDARG00000058992	16	cers2b
ENSDARG00000018619	2	CERS4 (1 of 2)
ENSDARG00000031387	22	cers4a
ENSDARG00000055607	16	cgna
ENSDARG00000058690	19	cgnb
ENSDARG00000062152	22	chaf1a
ENSDARG00000056473	9	chaf1b
ENSDARG00000063535	19	chd4a
ENSDARG00000025789	16	chd4b
ENSDARG00000041078	18	chka
ENSDARG00000063167	18	chkb
ENSDARG00000076233	6	CHL1 (1 of 2)
ENSDARG00000077881	23	chl1a
ENSDARG00000068683	9	chmp2ba
ENSDARG00000002190	1	chmp2bb
ENSDARG00000038855	2	chmp5a
ENSDARG00000041900	7	chmp5b
ENSDARG00000017067	10	chordc1
ENSDARG00000003973	15	CHORDC1 (1 of 2)
ENSDARG00000078392	9	chpfa
ENSDARG00000078037	6	chpfb
ENSDARG00000055577	4	chrm2a
ENSDARG00000029994	25	chrm2b
ENSDARG00000004026	17	chrm5a
ENSDARG00000069598	20	chrm5b
ENSDARG00000006602	17	chrna2a
ENSDARG00000057025	20	chrna2b
ENSDARG00000054680	1	chrna9
ENSDARG00000011029	14	CHRNA9 (1 of 2)
ENSDARG00000008674	1	chrnb2a
ENSDARG00000017790	16	chrnb2b
ENSDARG00000052764	1	chrnb3a
ENSDARG00000038508	14	chrnb3b
ENSDARG00000028786	3	chst12a
ENSDARG00000077198	1	chst12b
ENSDARG00000075007	2	chst2a
ENSDARG00000058585	24	chst2b
ENSDARG00000061070	13	chst3a
ENSDARG00000077844	12	chst3b
ENSDARG00000071150	19	cica
ENSDARG00000055502	16	cicb
ENSDARG00000089856	5	CIT (1 of 2)
ENSDARG00000088825	8	CIT (2 of 2)
ENSDARG00000012818	7	ck2a2a
ENSDARG00000013582	25	ck2a2b
ENSDARG00000069752	13	ckba
ENSDARG00000043257	20	ckbb
ENSDARG00000035327	5	ckma
ENSDARG00000040565	15	ckmb
ENSDARG00000039929	5	ckmt2
ENSDARG00000069615	10	CKMT2 (1 of 2)
ENSDARG00000062084	19	clcn1a
ENSDARG00000012269	16	clcn1b
ENSDARG00000058937	6	cldn10
ENSDARG00000005377	9	CLDN10
ENSDARG00000020031	2	cldn11a
ENSDARG00000030723	24	cldn11b
ENSDARG00000036463	7	cldn15a
ENSDARG00000067678	5	cldn15b
ENSDARG00000016081	2	cldn15la
ENSDARG00000038372	15	cldn15lb
ENSDARG00000043716	8	cldn5a
ENSDARG00000014059	10	cldn5b
ENSDARG00000036376	7	cldn7a
ENSDARG00000014047	10	cldn7b
ENSDARG00000046085	7	CLDND1 (1 of 2)
ENSDARG00000052386	1	CLDND1 (2 of 2)
ENSDARG00000089914	21	CLINT1 (1 of 2)
ENSDARG00000025535	14	clint1a
ENSDARG00000062954	19	clk2a
ENSDARG00000059870	16	clk2b
ENSDARG00000089372	14	clk4a
ENSDARG00000005908	21	clk4b
ENSDARG00000086455	7	CLPX (2 of 3)
ENSDARG00000067796	25	CLPX (3 of 3)
ENSDARG00000060637	2	clstn2
ENSDARG00000060638	15	CLSTN2 (2 of 2)
ENSDARG00000043493	10	cltca
ENSDARG00000090716	15	cltcb
ENSDARG00000045776	23	cnbpa
ENSDARG00000070922	11	cnbpb
ENSDARG00000070726	6	cnga3a
ENSDARG00000012297	1	cnga3b
ENSDARG00000074480	24	cnksr2a
ENSDARG00000073707	21	cnksr2b
ENSDARG00000017193	1	cnn1a
ENSDARG00000093937	3	cnn1b
ENSDARG00000008359	24	cnn3a
ENSDARG00000029856	2	cnn3b
ENSDARG00000074309	5	cnnm4
ENSDARG00000077508	11	CNNM4 (3 of 3)
ENSDARG00000007135	16	cnot3a
ENSDARG00000019842	19	cnot3b
ENSDARG00000007639	4	CNOT4 (1 of 2)
ENSDARG00000007045	25	CNOT4 (2 of 2)
ENSDARG00000008255	21	cnot6
ENSDARG00000022001	14	CNOT6 (2 of 2)
ENSDARG00000091683	1	cnrip1a
ENSDARG00000037337	13	cnrip1b
ENSDARG00000058969	24	CNTNAP2 (1 of 4)
ENSDARG00000074558	2	cntnap2b
ENSDARG00000073920	9	cntnap5a
ENSDARG00000075189	22	cntnap5b
ENSDARG00000026165	24	col11a1a
ENSDARG00000009014	2	col11a1b
ENSDARG00000069415	1	col17a1a
ENSDARG00000079011	13	col17a1b
ENSDARG00000012405	3	col1a1a
ENSDARG00000035809	12	col1a1b
ENSDARG00000031678	9	COL5A2 (1 of 2)
ENSDARG00000024847	6	col5a2b
ENSDARG00000077739	3	col5a3a
ENSDARG00000028524	1	col5a3b
ENSDARG00000077403	9	col8a1a
ENSDARG00000003533	22	col8a1b
ENSDARG00000031483	13	col9a1
ENSDARG00000073699	11	COL9A1 (1 of 2)
ENSDARG00000015337	8	comta
ENSDARG00000025679	11	comtb
ENSDARG00000034823	4	copg2
ENSDARG00000004785	25	cops2
ENSDARG00000054610	3	coro1a
ENSDARG00000008660	7	coro1b
ENSDARG00000005210	1	coro2a
ENSDARG00000095969	23	CORO2A (2 of 2)
ENSDARG00000079440	7	coro2ba
ENSDARG00000063604	25	coro2bb
ENSDARG00000088383	25	cox5aa
ENSDARG00000018119	18	cox5ab
ENSDARG00000055648	15	cpda
ENSDARG00000053877	21	cpdb
ENSDARG00000091510	25	cplx3a
ENSDARG00000089486	18	cplx3b
ENSDARG00000070919	11	cpne5
ENSDARG00000061466	8	CPNE5 (2 of 2)
ENSDARG00000059770	7	cpt1a
ENSDARG00000058285	18	cpt1b
ENSDARG00000045926	25	crabp1a
ENSDARG00000035904	7	crabp1b
ENSDARG00000073978	16	crabp2a
ENSDARG00000030449	19	crabp2b
ENSDARG00000040248	5	crata
ENSDARG00000010382	19	cratb
ENSDARG00000060106	21	crb2a
ENSDARG00000060081	8	crb2b
ENSDARG00000053586	1	creb1a
ENSDARG00000093420	9	creb1b
ENSDARG00000061308	22	crebbpa
ENSDARG00000063102	3	crebbpb
ENSDARG00000070670	17	crip2
ENSDARG00000033201	20	CRIP2 (2 of 2)
ENSDARG00000077275	24	crispld1a
ENSDARG00000013293	2	crispld1b
ENSDARG00000024365	2	crlf1a
ENSDARG00000006368	22	crlf1b
ENSDARG00000071456	24	crp7
ENSDARG00000009793	2	crsp7
ENSDARG00000059826	1	crtac1a
ENSDARG00000075394	13	crtac1b
ENSDARG00000076076	11	crtc1
ENSDARG00000076068	2	CRTC1 (1 of 2)
ENSDARG00000045768	4	cry1a
ENSDARG00000011583	18	cry1b
ENSDARG00000069074	8	cry2a
ENSDARG00000091131	22	cry2b
ENSDARG00000041141	15	cryba1a
ENSDARG00000053875	21	cryba1b
ENSDARG00000030349	6	cryba2a
ENSDARG00000041925	9	cryba2b
ENSDARG00000007889	15	csf1ra
ENSDARG00000053624	21	csf1rb
ENSDARG00000040535	10	CSGALNACT1 (1 of 2)
ENSDARG00000089233	8	CSGALNACT1 (2 of 2)
ENSDARG00000008370	3	csnk1da
ENSDARG00000006125	12	csnk1db
ENSDARG00000005458	2	csnk1g2a
ENSDARG00000034056	8	csnk1g2b
ENSDARG00000069981	16	cspg5a
ENSDARG00000070863	19	cspg5b
ENSDARG00000031426	2	csrnp1a
ENSDARG00000038429	24	csrnp1b
ENSDARG00000006603	23	csrp1a
ENSDARG00000030980	6	csrp1b
ENSDARG00000016519	5	ctdnep1a
ENSDARG00000035781	7	ctdnep1b
ENSDARG00000061587	25	ctdspl2a
ENSDARG00000060586	7	ctdspl2b
ENSDARG00000071673	24	ctdspla
ENSDARG00000062116	2	ctdsplb
ENSDARG00000042934	20	ctgfa
ENSDARG00000070586	19	ctgfb
ENSDARG00000087198	19	cthrc1a
ENSDARG00000001971	16	cthrc1b
ENSDARG00000062415	24	ctnnd2a
ENSDARG00000003779	2	ctnnd2b
ENSDARG00000030700	19	ctps1a
ENSDARG00000054099	16	ctps1b
ENSDARG00000055120	17	ctsba
ENSDARG00000067570	20	ctsbb
ENSDARG00000007836	5	ctsl1a
ENSDARG00000039173	12	ctsl1b
ENSDARG00000068716	10	cuedc1a
ENSDARG00000054748	15	cuedc1b
ENSDARG00000019239	2	cul1a
ENSDARG00000007691	24	cul1b
ENSDARG00000090602	15	CUL3 (2 of 2)
ENSDARG00000038967	2	cul3a
ENSDARG00000024452	1	cul4a
ENSDARG00000060510	14	cul4b
ENSDARG00000069742	15	cul5a
ENSDARG00000004260	21	cul5b
ENSDARG00000078459	10	cux1a
ENSDARG00000043134	15	cux1b
ENSDARG00000057633	6	cxcr4a
ENSDARG00000041959	9	cxcr4b
ENSDARG00000056281	5	cybasc3a
ENSDARG00000028257	21	cybasc3b
ENSDARG00000041348	18	cyp19a1a
ENSDARG00000009852	25	cyp19a1b
ENSDARG00000076742	3	cyth1a
ENSDARG00000021488	12	cyth1b
ENSDARG00000007807	12	cyth3
ENSDARG00000089829	3	CYTH3 (1 of 3)
ENSDARG00000015059	17	daam1a
ENSDARG00000009689	20	daam1b
ENSDARG00000059939	20	dab1a
ENSDARG00000003290	2	dab1b
ENSDARG00000069484	8	dab2ipa
ENSDARG00000075110	5	dab2ipb
ENSDARG00000010132	21	dacha
ENSDARG00000034785	1	dachb
ENSDARG00000061096	7	dapk2
ENSDARG00000018345	14	DAPK2 (2 of 2)
ENSDARG00000008170	10	dbnla
ENSDARG00000016016	8	dbnlb
ENSDARG00000063014	19	dbpa
ENSDARG00000057652	16	dbpb
ENSDARG00000086393	7	dbx1a
ENSDARG00000001859	25	dbx1b
ENSDARG00000074976	15	dckl1b
ENSDARG00000018856	10	dclk1a
ENSDARG00000003323	Zv9_NA698	dcp1a
ENSDARG00000045484	4	dcp1b
ENSDARG00000019743	7	dctn1a
ENSDARG00000056753	13	dctn1b
ENSDARG00000086808	17	DDHD1 (1 of 2)
ENSDARG00000037042	20	ddhd1b
ENSDARG00000051913	6	ddr2a
ENSDARG00000058695	2	ddr2b
ENSDARG00000006225	1	ddx39aa
ENSDARG00000015111	3	ddx39ab
ENSDARG00000012247	8	def6a
ENSDARG00000044524	22	def6b
ENSDARG00000058666	8	dennd2da
ENSDARG00000030250	22	dennd2db
ENSDARG00000078797	19	dennd3a
ENSDARG00000013153	16	dennd3b
ENSDARG00000062721	18	dennd4a
ENSDARG00000059784	16	DENND4B
ENSDARG00000017006	7	dennd5a
ENSDARG00000003789	4	dennd5b
ENSDARG00000018165	8	depdc1a
ENSDARG00000060507	21	depdc1b
ENSDARG00000055043	18	depdc7
ENSDARG00000053246	25	DEPDC7 (2 of 2)
ENSDARG00000033140	3	desi1a
ENSDARG00000071552	12	desi1b
ENSDARG00000058656	9	desma
ENSDARG00000005221	6	desmb
ENSDARG00000055770	23	dffa
ENSDARG00000009748	8	dffb
ENSDARG00000075362	21	dfnb31a
ENSDARG00000068166	5	dfnb31b
ENSDARG00000031465	19	dgat1a
ENSDARG00000054914	16	dgat1b
ENSDARG00000039851	16	dhdds
ENSDARG00000019081	18	DHDH (1 of 2)
ENSDARG00000046090	5	dhrs11a
ENSDARG00000031299	15	dhrs11b
ENSDARG00000044982	23	dhrs3a
ENSDARG00000044803	11	dhrs3b
ENSDARG00000003444	13	dhrs7
ENSDARG00000075726	3	dhrs7b
ENSDARG00000028066	11	diras1a
ENSDARG00000009372	2	diras1b
ENSDARG00000025302	15	dixdc1a
ENSDARG00000056267	21	dixdc1b
ENSDARG00000014103	13	dkk1a
ENSDARG00000045219	12	dkk1b
ENSDARG00000014280	2	dlgap1a
ENSDARG00000037415	24	dlgap1b
ENSDARG00000059340	17	DLGAP2
ENSDARG00000092376	20	dlgap2b
ENSDARG00000079964	9	dlx2a
ENSDARG00000017174	1	dlx2b
ENSDARG00000011956	3	dlx4a
ENSDARG00000071560	12	dlx4b
ENSDARG00000009922	2	dmbx1a
ENSDARG00000002510	6	dmbx1b
ENSDARG00000077384	16	dnah11
ENSDARG00000094282	16	DNAH11 (1 of 2)
ENSDARG00000060165	9	dnah7
ENSDARG00000000606	1	dnah7l
ENSDARG00000023921	7	dnaja2
ENSDARG00000010745	18	dnaja2l
ENSDARG00000058494	3	dnaja3a
ENSDARG00000095983	22	dnaja3b
ENSDARG00000039363	13	dnajb12a
ENSDARG00000008312	12	dnajb12b
ENSDARG00000015831	3	dnajb1a
ENSDARG00000041394	1	dnajb1b
ENSDARG00000004680	2	dnajb6a
ENSDARG00000020953	7	dnajb6b
ENSDARG00000052072	25	DNAJB9 (1 of 2)
ENSDARG00000016886	4	DNAJB9 (2 of 2)
ENSDARG00000059699	23	DNAJC16
ENSDARG00000060725	11	DNAJC16 (2 of 2)
ENSDARG00000042948	8	dnajc5aa
ENSDARG00000004836	23	dnajc5ab
ENSDARG00000041896	20	dnajc5ga
ENSDARG00000017687	17	dnajc5gb
ENSDARG00000005464	23	dnase1l3
ENSDARG00000023861	8	dnase1l3l
ENSDARG00000069937	3	dnm2
ENSDARG00000020270	1	DNM2 (2 of 2)
ENSDARG00000005394	20	dnmt3aa
ENSDARG00000015566	17	dnmt3ab
ENSDARG00000076213	25	DOCK4 (2 of 2)
ENSDARG00000024874	4	dock4b
ENSDARG00000078108	1	dok1a
ENSDARG00000051935	7	dok1b
ENSDARG00000076826	24	dpp6a
ENSDARG00000024744	2	dpp6b
ENSDARG00000071482	24	dpyda
ENSDARG00000010267	2	dpydb
ENSDARG00000038974	8	DPYSL2 (1 of 2)
ENSDARG00000032083	10	dpysl2b
ENSDARG00000011141	17	dpysl5a
ENSDARG00000059311	4	dpysl5b
ENSDARG00000043569	8	dram2a
ENSDARG00000044241	22	dram2b
ENSDARG00000056926	15	drd2a
ENSDARG00000011091	5	drd2b
ENSDARG00000038363	25	drd4a
ENSDARG00000035820	7	drd4b
ENSDARG00000090669	14	DRD5 (1 of 2)
ENSDARG00000037576	1	DRD5 (2 of 2)
ENSDARG00000024865	10	dscama
ENSDARG00000028118	15	dscamb
ENSDARG00000061461	2	dsel
ENSDARG00000074504	24	DSEL (1 of 2)
ENSDARG00000037388	20	dtnba
ENSDARG00000013020	17	dtnbb
ENSDARG00000055115	16	dtnbp1a
ENSDARG00000055206	19	dtnbp1b
ENSDARG00000040490	9	dusp19
ENSDARG00000045200	7	DUSP19 (1 of 2)
ENSDARG00000056396	18	dusp22a
ENSDARG00000039850	2	dusp22b
ENSDARG00000039232	18	DUSP8 (2 of 2)
ENSDARG00000009299	25	dusp8a
ENSDARG00000010515	23	dvl1a
ENSDARG00000055552	11	dvl1b
ENSDARG00000002148	18	DVL3 (1 of 2)
ENSDARG00000015707	2	dvl3a
ENSDARG00000005756	9	dync1i2a
ENSDARG00000063383	6	dync1i2b
ENSDARG00000063570	10	dyrk1aa
ENSDARG00000023814	15	dyrk1ab
ENSDARG00000016116	14	ebf1a
ENSDARG00000069196	21	ebf1b
ENSDARG00000061737	11	ece1
ENSDARG00000087841	15	ECE1
ENSDARG00000011876	1	ednraa
ENSDARG00000062262	23	ednrab
ENSDARG00000089334	1	ednrb1a
ENSDARG00000053498	9	ednrb1b
ENSDARG00000039502	13	eef1a1a
ENSDARG00000069951	1	eef1a1b
ENSDARG00000008109	2	eef1da
ENSDARG00000030053	20	eef1db
ENSDARG00000070996	22	EFEMP1 (1 of 2)
ENSDARG00000059121	13	EFEMP1 (2 of 2)
ENSDARG00000094324	14	efemp2a
ENSDARG00000020811	21	efemp2b
ENSDARG00000030326	19	efna1a
ENSDARG00000018787	16	efna1b
ENSDARG00000014675	19	efna3a
ENSDARG00000032485	16	efna3b
ENSDARG00000089790	21	efna5a
ENSDARG00000057223	8	efna5b
ENSDARG00000020164	9	efnb2a
ENSDARG00000003783	1	efnb2b
ENSDARG00000044029	10	efnb3a
ENSDARG00000042277	7	efnb3b
ENSDARG00000033516	17	efr3ba
ENSDARG00000069318	20	efr3bb
ENSDARG00000004632	11	egln1
ENSDARG00000038996	13	EGLN1 (2 of 2)
ENSDARG00000044098	17	egr2a
ENSDARG00000042826	12	egr2b
ENSDARG00000057353	7	EHBP1L1 (2 of 2)
ENSDARG00000079895	10	ehbp1l1b
ENSDARG00000005620	14	ehd1a
ENSDARG00000014793	10	ehd1b
ENSDARG00000040362	18	ehd2
ENSDARG00000035137	5	EHD2 (2 of 2)
ENSDARG00000068157	5	ehmt1a
ENSDARG00000026634	21	ehmt1b
ENSDARG00000029003	5	eif1axa
ENSDARG00000057912	24	eif1axb
ENSDARG00000005827	17	eif2s1a
ENSDARG00000052178	20	eif2s1b
ENSDARG00000059654	3	eif3ba
ENSDARG00000074213	1	eif3bb
ENSDARG00000090697	16	eif3ea
ENSDARG00000002549	19	eif3eb
ENSDARG00000077242	16	eif3ha
ENSDARG00000036116	19	eif3hb
ENSDARG00000012603	25	eif3ja
ENSDARG00000053370	7	eif3jb
ENSDARG00000092115	7	eif4a1a
ENSDARG00000003032	5	eif4a1b
ENSDARG00000017439	23	eif4ba
ENSDARG00000010194	6	eif4bb
ENSDARG00000077012	14	eif4ea
ENSDARG00000013274	13	eif4eb
ENSDARG00000020377	7	eif4g2a
ENSDARG00000057167	18	eif4g2b
ENSDARG00000077215	11	EIF4G3 (2 of 2)
ENSDARG00000074331	23	eif4g3b
ENSDARG00000017235	24	eif5a
ENSDARG00000016548	1	eif5b
ENSDARG00000019459	14	elf2a
ENSDARG00000079626	1	elf2b
ENSDARG00000078141	3	ELFN1 (1 of 2)
ENSDARG00000074372	1	elfn1b
ENSDARG00000077609	22	elfn2
ENSDARG00000077893	3	ELFN2 (1 of 2)
ENSDARG00000019258	19	elmo1
ENSDARG00000055400	16	ELMO1 (2 of 2)
ENSDARG00000053864	17	ELMSAN1 (1 of 2)
ENSDARG00000011445	20	ELMSAN1 (2 of 2)
ENSDARG00000069994	15	elna
ENSDARG00000069017	21	elnb
ENSDARG00000002412	2	elovl1a
ENSDARG00000058356	11	elovl1b
ENSDARG00000006773	16	elovl4a
ENSDARG00000027495	23	elovl4b
ENSDARG00000069279	8	elovl7a
ENSDARG00000005785	10	elovl7b
ENSDARG00000012144	20	emc7
ENSDARG00000078209	17	EMC7 (2 of 2)
ENSDARG00000024537	20	emilin1a
ENSDARG00000026166	17	emilin1b
ENSDARG00000076299	23	EMILIN3 (1 of 2)
ENSDARG00000078052	8	emilin3a
ENSDARG00000036428	11	EMP3 (1 of 2)
ENSDARG00000054894	23	EMP3 (2 of 2)
ENSDARG00000014321	9	eng1a
ENSDARG00000015073	1	eng1b
ENSDARG00000026599	7	eng2a
ENSDARG00000038868	2	eng2b
ENSDARG00000022456	23	eno1a
ENSDARG00000013750	6	eno1b
ENSDARG00000053481	17	ENTPD5 (1 of 2)
ENSDARG00000093659	20	entpd5b
ENSDARG00000006640	19	eomesa
ENSDARG00000019428	16	eomesb
ENSDARG00000076430	12	ep300a
ENSDARG00000061108	3	ep300b
ENSDARG00000008697	12	epas1a
ENSDARG00000057671	13	epas1b
ENSDARG00000070585	19	epb41a
ENSDARG00000029019	16	epb41b
ENSDARG00000025241	12	epc1
ENSDARG00000060054	2	EPC1 (1 of 2)
ENSDARG00000017354	6	epha2
ENSDARG00000022727	23	EPHA2 (1 of 2)
ENSDARG00000037373	23	ephb2a
ENSDARG00000021539	11	ephb2b
ENSDARG00000033589	22	EPHB3 (1 of 2)
ENSDARG00000031548	2	ephb3a
ENSDARG00000040346	5	ephb4a
ENSDARG00000027112	23	ephb4b
ENSDARG00000067989	2	EPS15L1 (2 of 2)
ENSDARG00000042670	22	eps15l1a
ENSDARG00000005704	8	eps8l3
ENSDARG00000077296	22	EPS8L3 (1 of 2)
ENSDARG00000021859	5	ERAP1 (1 of 2)
ENSDARG00000013024	10	ERAP1 (2 of 2)
ENSDARG00000006202	6	erbb3a
ENSDARG00000036993	23	erbb3b
ENSDARG00000063207	1	erbb4a
ENSDARG00000061142	9	erbb4b
ENSDARG00000009941	25	erc1a
ENSDARG00000031930	4	erc1b
ENSDARG00000015228	17	ero1l
ENSDARG00000030004	11	ERO1LB
ENSDARG00000093112	2	espnl
ENSDARG00000078211	6	ESPNL
ENSDARG00000016454	20	esr2a
ENSDARG00000034181	13	esr2b
ENSDARG00000004861	17	esrrga
ENSDARG00000011696	20	esrrgb
ENSDARG00000034714	23	esyt1a
ENSDARG00000014239	6	esyt1b
ENSDARG00000078964	7	ESYT2 (1 of 2)
ENSDARG00000030824	2	esyt2a
ENSDARG00000043976	10	etf1
ENSDARG00000076021	14	ETF1 (2 of 2)
ENSDARG00000043944	25	etfa
ENSDARG00000009250	16	etfb
ENSDARG00000053868	16	etv2
ENSDARG00000024431	18	ETV2
ENSDARG00000069763	9	etv5a
ENSDARG00000044511	6	etv5b
ENSDARG00000035650	17	evla
ENSDARG00000031086	20	evlb
ENSDARG00000020258	10	ewsr1a
ENSDARG00000020465	5	ewsr1b
ENSDARG00000020521	12	exoc6
ENSDARG00000069489	7	exoc6b
ENSDARG00000020944	17	ezra
ENSDARG00000025091	20	ezrb
ENSDARG00000021013	24	f3a
ENSDARG00000005673	2	f3b
ENSDARG00000010097	14	f9a
ENSDARG00000029493	10	f9b
ENSDARG00000008457	1	faah2a
ENSDARG00000054786	7	faah2b
ENSDARG00000007697	17	fabp7a
ENSDARG00000034650	20	fabp7b
ENSDARG00000020169	8	fahd2a
ENSDARG00000039444	11	FAIM2
ENSDARG00000005828	9	faima
ENSDARG00000020814	6	faimb
ENSDARG00000025846	8	fam102aa
ENSDARG00000016866	5	fam102ab
ENSDARG00000053104	2	fam102ba
ENSDARG00000002333	20	fam102bb
ENSDARG00000073931	24	fam105ba
ENSDARG00000079886	2	fam105bb
ENSDARG00000088073	2	fam110b
ENSDARG00000062517	16	FAM110D
ENSDARG00000075264	9	FAM124A
ENSDARG00000087489	15	FAM124B
ENSDARG00000026762	19	fam126a
ENSDARG00000059324	9	FAM126B (3 of 3)
ENSDARG00000042055	20	fam129aa
ENSDARG00000023053	2	fam129ab
ENSDARG00000062970	21	fam129ba
ENSDARG00000008026	5	fam129bb
ENSDARG00000070952	19	fam131ba
ENSDARG00000070575	16	fam131bb
ENSDARG00000059843	13	fam135a
ENSDARG00000079899	19	FAM135B
ENSDARG00000075858	1	fam155a
ENSDARG00000060152	5	fam155b
ENSDARG00000063564	18	fam168a
ENSDARG00000061929	24	FAM168B
ENSDARG00000041223	3	fam173a
ENSDARG00000033451	2	fam173b
ENSDARG00000014081	20	fam184a
ENSDARG00000055099	1	fam184b
ENSDARG00000028715	16	fam188a
ENSDARG00000077696	8	FAM188B
ENSDARG00000036595	1	fam193a
ENSDARG00000079512	14	fam193b
ENSDARG00000079559	12	FAM196A (1 of 3)
ENSDARG00000074011	17	FAM196A (2 of 3)
ENSDARG00000079486	12	fam20a
ENSDARG00000008573	20	fam20b
ENSDARG00000070360	11	fam212aa
ENSDARG00000070404	6	fam212ab
ENSDARG00000040452	18	fam214a
ENSDARG00000068650	5	fam214b
ENSDARG00000043009	11	fam43a
ENSDARG00000070222	23	fam43b
ENSDARG00000054641	23	fam46a
ENSDARG00000037183	16	FAM46A (1 of 2)
ENSDARG00000039943	16	fam46ba
ENSDARG00000011797	19	fam46bb
ENSDARG00000020929	2	fam49ba
ENSDARG00000045417	24	fam49bb
ENSDARG00000026875	3	fam57ba
ENSDARG00000074564	12	fam57bb
ENSDARG00000004866	19	fam63a
ENSDARG00000017431	7	fam63b
ENSDARG00000062955	2	fam69a
ENSDARG00000061362	6	FAM69A (1 of 2)
ENSDARG00000020596	2	fam73a
ENSDARG00000089357	21	fam73b
ENSDARG00000062889	8	FAM78B (1 of 2)
ENSDARG00000038012	3	FAM83F (1 of 2)
ENSDARG00000023624	6	fam83fb
ENSDARG00000032859	19	fam84b
ENSDARG00000040280	16	FAM84B (2 of 2)
ENSDARG00000004308	16	fam8a1
ENSDARG00000017111	19	FAM8A1 (2 of 3)
ENSDARG00000032750	3	farsa
ENSDARG00000016864	15	farsb
ENSDARG00000017591	1	fat1
ENSDARG00000019063	14	FAT1
ENSDARG00000051896	10	fbn2a
ENSDARG00000016744	22	fbn2b
ENSDARG00000021366	5	fbp1a
ENSDARG00000020364	5	fbp1b
ENSDARG00000034497	25	fbxl14a
ENSDARG00000045801	4	fbxl14b
ENSDARG00000037738	14	FBXL3
ENSDARG00000078003	9	FBXL3 (1 of 2)
ENSDARG00000062251	2	FBXL7 (1 of 2)
ENSDARG00000077878	24	FBXL7 (2 of 2)
ENSDARG00000061631	12	fbxo11a
ENSDARG00000059973	13	fbxo11a
ENSDARG00000016897	24	fbxo15
ENSDARG00000029848	2	FBXO15 (2 of 2)
ENSDARG00000033949	20	fbxo16
ENSDARG00000068884	Zv9_scaffold3564	FBXO16 (1 of 2)
ENSDARG00000058561	17	fbxo30a
ENSDARG00000019311	23	fbxo30b
ENSDARG00000028543	14	fbxw11a
ENSDARG00000017230	10	fbxw11b
ENSDARG00000079267	5	fermt3a
ENSDARG00000030938	14	fermt3b
ENSDARG00000073784	16	FEZ2 (1 of 2)
ENSDARG00000022260	20	FEZ2 (2 of 2)
ENSDARG00000070653	11	FGD5 (1 of 2)
ENSDARG00000089622	6	FGD5 (2 of 2)
ENSDARG00000030932	21	fgf10a
ENSDARG00000067548	5	fgf10b
ENSDARG00000069662	7	fgf11a
ENSDARG00000043907	10	fgf11b
ENSDARG00000027957	2	fgf12a
ENSDARG00000062542	15	fgf12b
ENSDARG00000035056	14	fgf13a
ENSDARG00000056633	10	fgf13b
ENSDARG00000088048	14	fgf18a
ENSDARG00000043962	10	fgf18b
ENSDARG00000007356	1	fgf20a
ENSDARG00000086070	14	fgf20b
ENSDARG00000009351	25	fgf6a
ENSDARG00000045856	4	fgf6b
ENSDARG00000003399	13	fgf8a
ENSDARG00000039615	1	fgf8b
ENSDARG00000011027	8	fgfr1a
ENSDARG00000011190	10	fgfr1b
ENSDARG00000019861	4	fgl2
ENSDARG00000019686	25	FGL2 (2 of 2)
ENSDARG00000071498	14	fhl1a
ENSDARG00000056653	10	fhl1b
ENSDARG00000042018	9	fhl2a
ENSDARG00000003991	6	fhl2b
ENSDARG00000034643	16	fhl3
ENSDARG00000059158	19	FHL3 (2 of 2)
ENSDARG00000061904	16	FHOD3 (1 of 2)
ENSDARG00000063682	19	FHOD3 (2 of 2)
ENSDARG00000039949	25	fibina
ENSDARG00000087196	7	fibinb
ENSDARG00000016058	14	fibpa
ENSDARG00000025648	21	fibpb
ENSDARG00000043328	20	fip1l1a
ENSDARG00000070431	1	fip1l1b
ENSDARG00000062796	19	fkbp10a
ENSDARG00000045129	12	fkbp10b
ENSDARG00000054632	18	fli1a
ENSDARG00000040080	16	fli1b
ENSDARG00000001710	19	flot1a
ENSDARG00000037998	16	flot1b
ENSDARG00000004830	5	flot2a
ENSDARG00000069774	15	flot2b
ENSDARG00000077556	5	flrt1a
ENSDARG00000075597	14	flrt1b
ENSDARG00000055713	3	FMNL1 (1 of 2)
ENSDARG00000075519	24	FMNL1 (2 of 2)
ENSDARG00000012586	9	fmnl2a
ENSDARG00000075041	6	fmnl2b
ENSDARG00000044895	11	fmoda
ENSDARG00000010294	8	fmodb
ENSDARG00000078179	2	fndc3ba
ENSDARG00000062023	24	fndc3bb
ENSDARG00000009949	17	FNDC4 (2 of 2)
ENSDARG00000043396	20	fndc4a
ENSDARG00000069739	13	fndc5a
ENSDARG00000035895	19	fndc5b
ENSDARG00000077096	2	fndc7
ENSDARG00000087524	23	FNDC7 (2 of 7)
ENSDARG00000037665	4	fnta
ENSDARG00000027916	20	fntb
ENSDARG00000091481	2	foxc1a
ENSDARG00000055398	20	foxc1b
ENSDARG00000017195	2	foxf2a
ENSDARG00000070389	20	foxf2b
ENSDARG00000055926	21	foxi3a
ENSDARG00000009550	14	foxi3b
ENSDARG00000059545	3	foxj1a
ENSDARG00000088290	12	foxj1b
ENSDARG00000030583	12	foxk2
ENSDARG00000011609	3	FOXK2 (1 of 2)
ENSDARG00000063540	16	foxo1a
ENSDARG00000061549	10	foxo1b
ENSDARG00000023058	17	foxo3a
ENSDARG00000042904	20	foxo3b
ENSDARG00000024619	19	FOXO6 (1 of 2)
ENSDARG00000076660	16	FOXO6 (2 of 2)
ENSDARG00000004843	23	foxp1a
ENSDARG00000014181	6	foxp1b
ENSDARG00000030896	2	foxq1a
ENSDARG00000055395	20	foxq1b
ENSDARG00000069473	7	frem1a
ENSDARG00000062402	22	frem1b
ENSDARG00000076856	10	frem2a
ENSDARG00000074369	15	frem2b
ENSDARG00000045873	4	frs2a
ENSDARG00000037353	25	frs2b
ENSDARG00000013921	15	frya
ENSDARG00000056001	10	fryb
ENSDARG00000037747	1	FSCN1 (2 of 2)
ENSDARG00000059680	3	fscn1a
ENSDARG00000059574	3	fscn2a
ENSDARG00000074396	12	fscn2b
ENSDARG00000052846	5	fsta
ENSDARG00000057992	10	fstb
ENSDARG00000015559	1	fstl1a
ENSDARG00000039576	9	fstl1b
ENSDARG00000015551	7	fth1a
ENSDARG00000007975	25	fth1b
ENSDARG00000062909	7	furina
ENSDARG00000070971	25	furinb
ENSDARG00000044775	21	fut7
ENSDARG00000069408	5	FUT7 (1 of 2)
ENSDARG00000015449	17	fut8
ENSDARG00000088117	20	FUT8 (2 of 2)
ENSDARG00000067524	8	fut9
ENSDARG00000016460	17	FUT9
ENSDARG00000056689	23	FYCO1 (1 of 2)
ENSDARG00000078022	2	FYCO1 (2 of 2)
ENSDARG00000011370	17	fyna
ENSDARG00000025319	20	fynb
ENSDARG00000021664	20	fzd3a
ENSDARG00000058692	17	fzd3b
ENSDARG00000060004	9	fzd7a
ENSDARG00000027589	6	fzd7b
ENSDARG00000045444	24	fzd8a
ENSDARG00000038569	2	fzd8b
ENSDARG00000035185	5	fzd9a
ENSDARG00000014673	18	fzd9b
ENSDARG00000018967	15	gabbr1a
ENSDARG00000016667	19	gabbr1b
ENSDARG00000007943	19	gabpb2a
ENSDARG00000054344	16	gabpb2b
ENSDARG00000075058	14	gabra6a
ENSDARG00000058736	21	gabra6b
ENSDARG00000043902	20	gabrr1
ENSDARG00000013047	17	GABRR1 (1 of 2)
ENSDARG00000052982	17	gabrr2a
ENSDARG00000014057	20	gabrr2b
ENSDARG00000093411	9	gad1a
ENSDARG00000027419	6	gad1b
ENSDARG00000043581	2	gadd45aa
ENSDARG00000069991	6	gadd45ab
ENSDARG00000027744	11	gadd45ba
ENSDARG00000013576	2	gadd45bb
ENSDARG00000019417	8	gadd45g
ENSDARG00000016725	21	GADD45G (2 of 3)
ENSDARG00000037064	20	galca
ENSDARG00000016474	17	galcb
ENSDARG00000030292	25	galnt18a
ENSDARG00000059438	7	galnt18b
ENSDARG00000093161	25	GALNT8 (1 of 5)
ENSDARG00000045851	4	GALNT8 (4 of 5)
ENSDARG00000012355	25	galnt8a
ENSDARG00000095324	4	galnt8b
ENSDARG00000013477	11	gata1a
ENSDARG00000059130	8	gata1b
ENSDARG00000059327	11	gata2a
ENSDARG00000009094	6	gata2b
ENSDARG00000074969	15	GBE1 (1 of 2)
ENSDARG00000029051	10	GBE1 (2 of 2)
ENSDARG00000011283	2	GBGT1 (10 of 10)
ENSDARG00000091969	5	GBGT1 (3 of 10)
ENSDARG00000035198	5	gcnt4a
ENSDARG00000077550	21	gcnt4b
ENSDARG00000095378	13	gdf10a
ENSDARG00000073891	12	gdf10b
ENSDARG00000053479	16	gdf6a
ENSDARG00000005510	19	gdf6b
ENSDARG00000006944	12	GDPD3 (2 of 2)
ENSDARG00000074466	3	gdpd3a
ENSDARG00000074361	18	GDPD4 (2 of 3)
ENSDARG00000079293	21	GDPD4 (3 of 3)
ENSDARG00000020746	2	gfi1aa
ENSDARG00000044457	6	gfi1ab
ENSDARG00000058513	13	gfra1a
ENSDARG00000013975	12	gfra1b
ENSDARG00000042723	8	gfra2a
ENSDARG00000044015	10	gfra2b
ENSDARG00000023526	8	ggt1a
ENSDARG00000018342	10	ggt1b
ENSDARG00000078258	10	GGT5 (1 of 2)
ENSDARG00000052045	8	ggt5a
ENSDARG00000054771	8	ghra
ENSDARG00000007671	21	ghrb
ENSDARG00000056230	2	ghsra
ENSDARG00000057117	24	ghsrb
ENSDARG00000022768	8	gid8a
ENSDARG00000037589	23	gid8b
ENSDARG00000075647	7	GIGYF1 (1 of 3)
ENSDARG00000078691	10	GIGYF1 (3 of 3)
ENSDARG00000061915	5	git2a
ENSDARG00000042791	10	git2b
ENSDARG00000005095	25	glcea
ENSDARG00000068981	7	glceb
ENSDARG00000025641	9	gli2a
ENSDARG00000020884	11	gli2b
ENSDARG00000068580	2	glis1a
ENSDARG00000027933	8	glis1b
ENSDARG00000058267	2	glmna
ENSDARG00000010958	6	glmnb
ENSDARG00000006865	14	glra4a
ENSDARG00000058103	5	glra4b
ENSDARG00000052782	1	glrba
ENSDARG00000052769	14	glrbb
ENSDARG00000069095	8	gls2
ENSDARG00000002917	22	GLS2 (2 of 2)
ENSDARG00000062812	22	glsa
ENSDARG00000040705	9	glsb
ENSDARG00000061921	5	gltpa
ENSDARG00000077962	10	gltpb
ENSDARG00000008816	13	glud1a
ENSDARG00000002414	12	glud1b
ENSDARG00000024112	9	gmppaa
ENSDARG00000023498	6	gmppab
ENSDARG00000010002	22	gna11a
ENSDARG00000053326	2	gna11b
ENSDARG00000073765	12	gna13a
ENSDARG00000037924	3	gna13b
ENSDARG00000018174	11	gnai2a
ENSDARG00000017294	6	gnai2b
ENSDARG00000016676	18	gnao1a
ENSDARG00000036058	7	gnao1b
ENSDARG00000090454	8	gnb1a
ENSDARG00000005944	6	gnb1b
ENSDARG00000004358	16	gnb3a
ENSDARG00000002696	19	gnb3b
ENSDARG00000092921	25	gnb5a
ENSDARG00000055377	18	gnb5b
ENSDARG00000023766	4	gnsa
ENSDARG00000027464	10	gnsb
ENSDARG00000036295	1	golga7ba
ENSDARG00000031461	13	golga7bb
ENSDARG00000076498	Zv9_NA331	golim4a
ENSDARG00000014545	2	golim4b
ENSDARG00000022795	4	golt1ba
ENSDARG00000059308	25	golt1bb
ENSDARG00000041068	18	got2a
ENSDARG00000005840	7	got2b
ENSDARG00000040898	9	gpa33
ENSDARG00000040543	1	GPA33 (1 of 2)
ENSDARG00000023302	9	GPBAR1 (1 of 2)
ENSDARG00000092148	6	GPBAR1 (2 of 2)
ENSDARG00000012987	25	gpia
ENSDARG00000005161	13	gpib
ENSDARG00000055455	14	gpm6aa
ENSDARG00000004621	1	gpm6ab
ENSDARG00000005739	1	gpm6ba
ENSDARG00000001676	9	gpm6bb
ENSDARG00000087813	14	GPR112 (1 of 2)
ENSDARG00000094386	10	gpr112b
ENSDARG00000087957	13	GPR123 (1 of 2)
ENSDARG00000054177	12	GPR123 (2 of 2)
ENSDARG00000090804	9	gpr155a
ENSDARG00000071086	6	gpr155b
ENSDARG00000077134	24	gpr158
ENSDARG00000079665	2	GPR158 (2 of 2)
ENSDARG00000055659	9	gpr161
ENSDARG00000058903	6	GPR161 (2 of 2)
ENSDARG00000004592	4	gpr22
ENSDARG00000045383	25	GPR22 (1 of 2)
ENSDARG00000006079	22	gpr37l1a
ENSDARG00000056774	8	gpr37l1b
ENSDARG00000018146	11	gpx1a
ENSDARG00000006207	6	gpx1b
ENSDARG00000069171	4	gramd4
ENSDARG00000045506	25	GRAMD4 (2 of 2)
ENSDARG00000005414	3	grapa
ENSDARG00000022668	1	grapb
ENSDARG00000035308	16	GRB10 (1 of 2)
ENSDARG00000002013	19	grb10a
ENSDARG00000014709	6	grb2a
ENSDARG00000038059	3	grb2b
ENSDARG00000058342	16	grhl2a
ENSDARG00000061974	19	grhl2b
ENSDARG00000068264	14	grhpra
ENSDARG00000019986	1	grhprb
ENSDARG00000070173	1	gria2a
ENSDARG00000052765	14	gria2b
ENSDARG00000032737	5	gria3a
ENSDARG00000037498	14	gria3b
ENSDARG00000037496	15	gria4a
ENSDARG00000059368	21	gria4b
ENSDARG00000076103	3	grid2ipa
ENSDARG00000095603	12	grid2ipb
ENSDARG00000027828	21	grin1a
ENSDARG00000025728	5	grin1b
ENSDARG00000034493	3	grin2aa
ENSDARG00000070543	1	grin2ab
ENSDARG00000086207	19	grin2da
ENSDARG00000070620	16	grin2db
ENSDARG00000087187	8	grip2a
ENSDARG00000027618	22	grip2b
ENSDARG00000058803	1	grk1a
ENSDARG00000011184	5	grk1b
ENSDARG00000020602	2	grk7a
ENSDARG00000055534	18	grk7b
ENSDARG00000004445	10	GRM5 (1 of 2)
ENSDARG00000075227	15	GRM5 (2 of 2)
ENSDARG00000077654	4	GRM8 (1 of 2)
ENSDARG00000076508	25	GRM8 (2 of 2)
ENSDARG00000004954	3	grna
ENSDARG00000025081	24	grnb
ENSDARG00000029936	1	grtp1a
ENSDARG00000030269	9	grtp1b
ENSDARG00000062020	18	gse1
ENSDARG00000062199	25	GSE1
ENSDARG00000029501	19	gsk3aa
ENSDARG00000015681	16	gsk3ab
ENSDARG00000017803	9	gsk3b
ENSDARG00000052468	1	GSK3B (2 of 2)
ENSDARG00000011459	21	gsna
ENSDARG00000045262	5	gsnb
ENSDARG00000042428	8	gstt1a
ENSDARG00000017388	21	gstt1b
ENSDARG00000030267	5	gtf3aa
ENSDARG00000071583	24	gtf3ab
ENSDARG00000030340	2	guk1a
ENSDARG00000005776	8	guk1b
ENSDARG00000057833	6	GULP1 (2 of 2)
ENSDARG00000001733	9	gulp1a
ENSDARG00000011934	2	gyg1a
ENSDARG00000059391	24	gyg1b
ENSDARG00000057128	20	hadhaa
ENSDARG00000060594	17	hadhab
ENSDARG00000089769	5	hapln1a
ENSDARG00000068516	10	hapln1b
ENSDARG00000015990	11	hcfc1a
ENSDARG00000012519	8	hcfc1b
ENSDARG00000061665	22	hcn2
ENSDARG00000090115	2	HCN2 (1 of 2)
ENSDARG00000027192	19	hcn3
ENSDARG00000076615	16	HCN3 (1 of 2)
ENSDARG00000023656	22	he1a
ENSDARG00000019122	22	he1b
ENSDARG00000023999	17	heatr5a
ENSDARG00000059116	13	HEATR5B
ENSDARG00000012600	2	HELZ2 (1 of 2)
ENSDARG00000016527	6	HELZ2 (2 of 2)
ENSDARG00000059231	15	hephl1
ENSDARG00000092545	10	HEPHL1 (3 of 4)
ENSDARG00000052113	25	hexa
ENSDARG00000034368	5	hexb
ENSDARG00000039051	2	hhatla
ENSDARG00000005139	24	hhatlb
ENSDARG00000013117	2	hiat1a
ENSDARG00000043055	22	hiat1b
ENSDARG00000006181	13	hif1aa
ENSDARG00000034293	20	hif1ab
ENSDARG00000059484	5	HIP1R (1 of 2)
ENSDARG00000060627	10	HIP1R (2 of 2)
ENSDARG00000062469	25	hipk3a
ENSDARG00000062082	18	hipk3b
ENSDARG00000039987	20	hivep2
ENSDARG00000018773	17	HIVEP2 (2 of 2)
ENSDARG00000075928	19	hivep3a
ENSDARG00000037154	16	hivep3b
ENSDARG00000074752	3	hlfa
ENSDARG00000061011	12	hlfb
ENSDARG00000027082	17	hmbox1a
ENSDARG00000018913	20	hmbox1b
ENSDARG00000008840	5	hmbsa
ENSDARG00000055991	15	hmbsb
ENSDARG00000031198	25	hmg20a
ENSDARG00000042045	22	hmg20b
ENSDARG00000029722	1	hmgb2a
ENSDARG00000053990	23	hmgb2b
ENSDARG00000056725	7	hmgb3a
ENSDARG00000006408	21	hmgb3b
ENSDARG00000052734	5	hmgcra
ENSDARG00000059301	21	hmgcrb
ENSDARG00000062049	22	hmha1
ENSDARG00000052496	2	HMHA1 (2 of 2)
ENSDARG00000055101	22	hmox2a
ENSDARG00000078452	3	hmox2b
ENSDARG00000006615	15	hnf1ba
ENSDARG00000022295	21	hnf1bb
ENSDARG00000089302	14	hnrnpa0a
ENSDARG00000036162	14	hnrnpa0b
ENSDARG00000007960	14	hnrnpab
ENSDARG00000017568	21	HNRNPAB (2 of 2)
ENSDARG00000015206	17	hnrnpua
ENSDARG00000004735	20	hnrnpub
ENSDARG00000009045	19	hoxa11a
ENSDARG00000007009	16	hoxa11b
ENSDARG00000007609	19	hoxa13a
ENSDARG00000036254	16	hoxa13b
ENSDARG00000013057	3	hoxb5a
ENSDARG00000054030	12	hoxb5b
ENSDARG00000056027	3	hoxb8a
ENSDARG00000054025	12	hoxb8b
ENSDARG00000070351	23	hoxc11a
ENSDARG00000079406	11	hoxc11b
ENSDARG00000070352	23	hoxc12a
ENSDARG00000046043	11	hoxc12b
ENSDARG00000070353	23	hoxc13a
ENSDARG00000090023	11	hoxc13b
ENSDARG00000070343	23	hoxc6a
ENSDARG00000046045	11	hoxc6b
ENSDARG00000018351	5	hpda
ENSDARG00000044935	8	hpdb
ENSDARG00000070524	25	hrasa
ENSDARG00000005651	7	hrasb
ENSDARG00000060458	22	HRH4 (1 of 2)
ENSDARG00000045137	2	HRH4 (2 of 2)
ENSDARG00000059594	3	hs3st3b1a
ENSDARG00000086645	12	hs3st3b1b
ENSDARG00000054754	2	hs6st1a
ENSDARG00000071501	24	hs6st1b
ENSDARG00000071217	6	hs6st3a
ENSDARG00000069500	9	hs6st3b
ENSDARG00000015709	25	hsd17b12a
ENSDARG00000035872	7	hsd17b12b
ENSDARG00000070603	17	hspa12a
ENSDARG00000030307	7	hspa12b
ENSDARG00000004754	21	hspa4a
ENSDARG00000018989	14	hspa4b
ENSDARG00000093745	8	htr1aa
ENSDARG00000057098	21	htr1ab
ENSDARG00000057029	9	htr2a
ENSDARG00000058165	6	HTR2A (1 of 2)
ENSDARG00000089212	21	htr3a
ENSDARG00000061749	21	htr3b
ENSDARG00000056949	17	HTR7 (1 of 2)
ENSDARG00000089287	12	HTR7 (2 of 2)
ENSDARG00000032831	17	htra1a
ENSDARG00000014907	12	htra1b
ENSDARG00000059916	6	HYAL1 (1 of 3)
ENSDARG00000061044	8	HYAL1 (3 of 3)
ENSDARG00000062997	22	hyal2
ENSDARG00000077421	6	HYAL2 (1 of 3)
ENSDARG00000030278	25	idh3a
ENSDARG00000044753	21	idh3b
ENSDARG00000062976	19	iffo1a
ENSDARG00000062108	16	iffo1b
ENSDARG00000027423	18	igf1ra
ENSDARG00000034434	7	igf1rb
ENSDARG00000003421	9	igf2bp2a
ENSDARG00000061661	1	igf2bp2b
ENSDARG00000014947	20	igfbp1a
ENSDARG00000038666	2	igfbp1b
ENSDARG00000052470	6	igfbp2a
ENSDARG00000031422	9	igfbp2b
ENSDARG00000039264	6	igfbp5a
ENSDARG00000025348	9	igfbp5b
ENSDARG00000031049	11	igsf21a
ENSDARG00000056084	23	igsf21b
ENSDARG00000075864	10	igsf9a
ENSDARG00000010408	8	igsf9b
ENSDARG00000033845	15	igsf9ba
ENSDARG00000069467	21	igsf9bb
ENSDARG00000058733	9	ihha
ENSDARG00000058815	6	ihhb
ENSDARG00000062045	9	il1rapl1a
ENSDARG00000078740	11	il1rapl1b
ENSDARG00000090704	1	ildr1a
ENSDARG00000040910	9	ildr1b
ENSDARG00000058660	6	ilf3a
ENSDARG00000029394	3	ilf3b
ENSDARG00000042336	18	impdh1a
ENSDARG00000029524	4	impdh1b
ENSDARG00000019782	9	IMPG2 (2 of 4)
ENSDARG00000071099	22	IMPG2 (3 of 4)
ENSDARG00000011862	13	inaa
ENSDARG00000053248	1	inab
ENSDARG00000022413	22	ing5a
ENSDARG00000068175	2	ing5b
ENSDARG00000012671	24	inhbaa
ENSDARG00000024759	2	inhbab
ENSDARG00000078199	9	ino80da
ENSDARG00000062226	6	ino80db
ENSDARG00000063352	9	inpp4aa
ENSDARG00000070995	6	inpp4ab
ENSDARG00000078542	10	inpp5ja
ENSDARG00000093359	5	inpp5jb
ENSDARG00000078618	10	inpp5k
ENSDARG00000076338	15	INPP5K (1 of 2)
ENSDARG00000030146	15	inppl1a
ENSDARG00000001442	14	inppl1b
ENSDARG00000091756	20	insm1a
ENSDARG00000053301	17	insm1b
ENSDARG00000011948	2	insra
ENSDARG00000071524	22	insrb
ENSDARG00000076699	13	ipmka
ENSDARG00000029291	12	ipmkb
ENSDARG00000075792	4	iqsec3a
ENSDARG00000093091	18	iqsec3b
ENSDARG00000040465	14	IRF2 (2 of 2)
ENSDARG00000007387	1	irf2a
ENSDARG00000004702	13	irf2bp2a
ENSDARG00000006275	11	irf2bp2b
ENSDARG00000006560	2	irf4a
ENSDARG00000055374	20	irf4b
ENSDARG00000009510	16	irx1a
ENSDARG00000056594	19	irx1b
ENSDARG00000052947	7	irx3a
ENSDARG00000031138	25	irx3b
ENSDARG00000035648	16	irx4a
ENSDARG00000036051	19	irx4b
ENSDARG00000034043	7	irx5a
ENSDARG00000074070	25	irx5b
ENSDARG00000003971	25	isl2a
ENSDARG00000053499	7	isl2b
ENSDARG00000053859	20	ism2
ENSDARG00000089691	17	ISM2 (1 of 2)
ENSDARG00000036086	7	itga11a
ENSDARG00000007950	25	itga11b
ENSDARG00000037917	3	itga3a
ENSDARG00000012824	12	itga3b
ENSDARG00000042282	9	itga6a
ENSDARG00000069946	1	itga6b
ENSDARG00000071863	24	itgb1a
ENSDARG00000053255	2	itgb1b
ENSDARG00000056767	3	itgb3a
ENSDARG00000045070	12	itgb3b
ENSDARG00000007098	6	itm2ba
ENSDARG00000041505	9	itm2bb
ENSDARG00000043448	15	itm2ca
ENSDARG00000039650	2	itm2cb
ENSDARG00000013056	20	itpk1
ENSDARG00000070583	17	ITPK1 (1 of 2)
ENSDARG00000042856	17	itpka
ENSDARG00000010059	20	itpkb
ENSDARG00000002994	21	itpkca
ENSDARG00000067741	18	itpkcb
ENSDARG00000000161	20	itsn2a
ENSDARG00000054973	17	itsn2b
ENSDARG00000031100	20	ivns1abpa
ENSDARG00000013946	2	ivns1abpb
ENSDARG00000030289	1	jag1a
ENSDARG00000013168	13	jag1b
ENSDARG00000021389	20	jag2
ENSDARG00000014246	13	JAG2 (2 of 2)
ENSDARG00000041071	9	jagn1a
ENSDARG00000014995	22	jagn1b
ENSDARG00000007915	21	jak2a
ENSDARG00000018882	5	jak2b
ENSDARG00000021213	12	JAKMIP3
ENSDARG00000076090	14	JAKMIP3
ENSDARG00000086037	15	jam3a
ENSDARG00000061794	21	jam3b
ENSDARG00000060925	16	jarid2a
ENSDARG00000062268	19	jarid2b
ENSDARG00000036243	19	jazf1a
ENSDARG00000056793	16	jazf1b
ENSDARG00000079939	12	JMJD1C (1 of 2)
ENSDARG00000077805	17	JMJD1C (2 of 2)
ENSDARG00000058603	24	jph1a
ENSDARG00000038826	2	jph1b
ENSDARG00000029590	25	jph3
ENSDARG00000059534	7	JPH3 (2 of 2)
ENSDARG00000074378	1	junba
ENSDARG00000088371	3	junbb
ENSDARG00000070787	11	jupa
ENSDARG00000059067	19	jupb
ENSDARG00000012896	1	kal1a
ENSDARG00000004932	22	kal1b
ENSDARG00000078117	9	kalrna
ENSDARG00000063538	6	kalrnb
ENSDARG00000006017	3	kat2a
ENSDARG00000062634	19	kat2b
ENSDARG00000018907	5	kat6a
ENSDARG00000055429	13	kat6b
ENSDARG00000031770	12	kat7
ENSDARG00000070371	3	KAT7 (1 of 2)
ENSDARG00000002498	10	KATNA1
ENSDARG00000021827	20	katna1
ENSDARG00000076854	23	KCNA10 (1 of 2)
ENSDARG00000059935	6	KCNA10 (2 of 2)
ENSDARG00000002241	6	KCNA2
ENSDARG00000091458	23	KCNA2 (1 of 2)
ENSDARG00000087247	11	KCNAB2 (1 of 2)
ENSDARG00000062134	23	KCNAB2 (2 of 2)
ENSDARG00000051852	7	kcnc1a
ENSDARG00000032959	25	kcnc1b
ENSDARG00000055855	3	kcnc3a
ENSDARG00000037933	24	kcnc3b
ENSDARG00000027940	20	kcnf1a
ENSDARG00000027285	13	kcnf1b
ENSDARG00000029881	2	kcnh2
ENSDARG00000060053	24	KCNH2 (1 of 2)
ENSDARG00000043220	20	kcnh5a
ENSDARG00000069117	13	kcnh5b
ENSDARG00000001803	3	kcnh6
ENSDARG00000010296	12	KCNH6 (2 of 2)
ENSDARG00000022109	14	kcnip1a
ENSDARG00000034808	10	kcnip1b
ENSDARG00000043993	13	KCNIP2
ENSDARG00000075846	22	kcnip2
ENSDARG00000076181	Zv9_scaffold3543	kcnip3a
ENSDARG00000017880	10	kcnip3b
ENSDARG00000090815	7	KCNJ10 (1 of 2)
ENSDARG00000014697	2	KCNJ10 (2 of 2)
ENSDARG00000059822	24	KCNJ12 (1 of 2)
ENSDARG00000062618	3	KCNJ12 (2 of 2)
ENSDARG00000019418	12	KCNJ2 (1 of 2)
ENSDARG00000038373	3	KCNJ2 (2 of 2)
ENSDARG00000062217	6	KCNJ3 (1 of 2)
ENSDARG00000077165	9	KCNJ3 (2 of 2)
ENSDARG00000062849	20	kcnk10a
ENSDARG00000045956	17	kcnk10b
ENSDARG00000008212	17	kcnk13a
ENSDARG00000043557	20	kcnk13b
ENSDARG00000045067	12	kcnk1a
ENSDARG00000017254	13	kcnk1b
ENSDARG00000043466	20	kcnk3
ENSDARG00000052898	17	KCNK3 (2 of 2)
ENSDARG00000023587	17	kcnk5a
ENSDARG00000012390	20	kcnk5b
ENSDARG00000079840	13	kcnma1a
ENSDARG00000060237	12	kcnma1b
ENSDARG00000091306	2	kcnn1a
ENSDARG00000023546	8	kcnn1b
ENSDARG00000069954	13	kcnq5a
ENSDARG00000069953	1	kcnq5b
ENSDARG00000006891	13	KCNS3 (1 of 2)
ENSDARG00000029511	20	KCNS3 (2 of 2)
ENSDARG00000076644	10	kcnv2a
ENSDARG00000062906	5	kcnv2b
ENSDARG00000045893	25	kctd15a
ENSDARG00000074056	20	kctd15b
ENSDARG00000004648	14	kctd16a
ENSDARG00000020102	21	kctd16b
ENSDARG00000043095	22	kctd6a
ENSDARG00000023703	23	kctd6b
ENSDARG00000010603	10	kctd9
ENSDARG00000021209	8	KCTD9 (2 of 2)
ENSDARG00000005254	3	kdelr2a
ENSDARG00000037361	12	kdelr2b
ENSDARG00000059653	1	kdm2aa
ENSDARG00000036593	8	kdm2ba
ENSDARG00000046010	10	kdm2bb
ENSDARG00000018782	6	KDM4A (1 of 2)
ENSDARG00000019103	2	KDM4A (2 of 2)
ENSDARG00000057093	11	kdm5ba
ENSDARG00000003098	8	kdm5bb
ENSDARG00000016132	2	keap1a
ENSDARG00000074634	6	keap1b
ENSDARG00000052856	13	khdrbs1a
ENSDARG00000070475	19	khdrbs1b
ENSDARG00000062477	25	kiaa1549la
ENSDARG00000062086	18	kiaa1549lb
ENSDARG00000031240	17	kidins220a
ENSDARG00000017338	20	kidins220b
ENSDARG00000079731	17	kif13ba
ENSDARG00000073859	20	kif13bb
ENSDARG00000074158	1	kif16ba
ENSDARG00000080018	13	kif16bb
ENSDARG00000087538	14	kif3a
ENSDARG00000012081	23	kif3b
ENSDARG00000074131	2	kif5ba
ENSDARG00000075251	12	kif5bb
ENSDARG00000008639	20	kifap3a
ENSDARG00000006862	2	kifap3b
ENSDARG00000001634	7	kirrela
ENSDARG00000056998	2	kirrelb
ENSDARG00000002728	2	kiss1ra
ENSDARG00000067563	5	kiss1rb
ENSDARG00000043317	20	kita
ENSDARG00000056133	1	kitb
ENSDARG00000030844	20	klf11a
ENSDARG00000013794	17	klf11b
ENSDARG00000015312	1	klf12a
ENSDARG00000032197	9	klf12b
ENSDARG00000042667	22	klf2a
ENSDARG00000040432	19	klf2b
ENSDARG00000079922	21	klf4a
ENSDARG00000038792	2	klf4b
ENSDARG00000015506	1	klf5a
ENSDARG00000062106	9	klf5b
ENSDARG00000029072	24	klf6a
ENSDARG00000038561	2	klf6b
ENSDARG00000073857	1	klf7a
ENSDARG00000043821	9	klf7b
ENSDARG00000087688	20	KLHL29
ENSDARG00000043799	17	KLHL29 (2 of 2)
ENSDARG00000031383	19	klhl38
ENSDARG00000040278	16	KLHL38 (2 of 2)
ENSDARG00000039052	2	klhl40a
ENSDARG00000019125	24	klhl40b
ENSDARG00000068888	9	klhl41a
ENSDARG00000006757	6	klhl41b
ENSDARG00000028618	6	KRT18 (2 of 3)
ENSDARG00000058332	23	KRT18 (3 of 3)
ENSDARG00000068714	10	KSR1 (1 of 2)
ENSDARG00000030933	15	KSR1 (2 of 2)
ENSDARG00000014828	23	l3mbtl1a
ENSDARG00000074346	16	l3mbtl1b
[truncated: 2,123 more rows]

## Sheet: Ostariophysi_LSP
LSP danio annotation	Gene ID	Chromosome Danio rerio			Danio Chromosome	Ostariophysi_TSGD	Ostariophysi_LSP	%
ENSDARG00000015167	abcd3a	24			1	211	21	9.95261
ENSDARG00000002947	abcd3b	2			2	279	43	15.4122
ENSDARG00000013755	actn3a	21			3	188	9	4.78723
ENSDARG00000001431	actn3b	7			4	93	8	8.60215
ENSDARG00000091211	adh8a	13			5	211	29	13.7441
ENSDARG00000024278	adh8b	13			6	196	14	7.14286
ENSDARG00000002912	adipor1a	11			7	190	28	14.7368
ENSDARG00000042717	adipor1b	8			8	182	21	11.5385
ENSDARG00000060937	adnp2a	16			9	148	24	16.2162
ENSDARG00000028431	adnp2b	19			10	176	21	11.9318
ENSDARG00000053646	adrb3a	8			11	131	17	12.9771
ENSDARG00000052919	adrb3b	10			12	185	19	10.2703
ENSDARG00000012709	agla	2			13	152	16	10.5263
ENSDARG00000016491	aglb	24			14	128	21	16.4062
ENSDARG00000018616	agtr1a	2			15	147	18	12.2449
ENSDARG00000045443	agtr1b	24			16	168	20	11.9048
ENSDARG00000019135	ankef1a	20			17	158	25	15.8228
ENSDARG00000060211	ankef1b	17			18	117	13	11.1111
ENSDARG00000071724	ankha	24			19	174	21	12.069
ENSDARG00000014969	ankhb	2			20	175	27	15.4286
ENSDARG00000044328	ankrd46a	21			21	172	24	13.9535
ENSDARG00000015780	ankrd46b	7			22	100	12	12
ENSDARG00000052668	APH1A	10			23	140	12	8.57143
ENSDARG00000005612	aph1b	7			24	133	28	21.0526
ENSDARG00000003808	aqp3a	5			25	148	19	12.8378
ENSDARG00000069518	aqp3b	21			ZV9	18	2	11.1111
ENSDARG00000002792	arcn1a	5			total	4122	512
ENSDARG00000031214	arcn1b	15
ENSDARG00000061746	arhgef9a	5
ENSDARG00000078624	arhgef9b	14			Average Percentage of LSP	12.4496
ENSDARG00000057606	arl4ca	22			Standar deviation	3.30881
ENSDARG00000032708	arl4cb	9			Standard Error	0.648912
ENSDARG00000006791	arntl1a	25
ENSDARG00000035732	arntl1b	7			Total genes analyzed	19600
ENSDARG00000037091	asah1a	14			Total percentage of LSP over all genes analyzed	2.61224
ENSDARG00000034817	asah1b	1
ENSDARG00000029463	asap1a	2
ENSDARG00000039729	asap1b	24
ENSDARG00000078749	b4galnt3a	4
ENSDARG00000058939	b4galnt3b	18
ENSDARG00000017884	bgna	8
ENSDARG00000002945	bgnb	23
ENSDARG00000006010	bmi1a	24
ENSDARG00000013076	bmi1b	2
ENSDARG00000013409	bmp2a	17
ENSDARG00000041430	bmp2b	20
ENSDARG00000062674	btbd10a	25
ENSDARG00000020252	btbd10b	7
ENSDARG00000062278	C1GALT1	19
ENSDARG00000074025	C1GALT1	16
ENSDARG00000010350	c1ql3a	24
ENSDARG00000036483	c1ql3b	2
ENSDARG00000005314	CALHM1	1
ENSDARG00000077021	calhm1	13
ENSDARG00000021811	calm1a	17
ENSDARG00000044537	calm1b	15
ENSDARG00000034187	calm2a	20
ENSDARG00000031427	calm2b	13
ENSDARG00000074601	cbln2a	2
ENSDARG00000077151	cbln2b	24
ENSDARG00000053500	cbsa	1
ENSDARG00000010946	cbsb	9
ENSDARG00000008946	ccdc127	19
ENSDARG00000040119	CCDC127	16
ENSDARG00000043334	ccdc6a	17
ENSDARG00000017595	ccdc6b	12
ENSDARG00000000002	ccdc80	9
ENSDARG00000030975	CCDC80	6
ENSDARG00000005232	ccdc85ca	17
ENSDARG00000079555	ccdc85cb	20
ENSDARG00000068683	chmp2ba	9
ENSDARG00000002190	chmp2bb	1
ENSDARG00000078392	chpfa	9
ENSDARG00000078037	chpfb	6
ENSDARG00000045776	cnbpa	23
ENSDARG00000070922	cnbpb	11
ENSDARG00000008359	cnn3a	24
ENSDARG00000029856	cnn3b	2
ENSDARG00000007045	CNOT4	25
ENSDARG00000007639	CNOT4	4
ENSDARG00000008255	cnot6	21
ENSDARG00000022001	CNOT6	14
ENSDARG00000073920	cntnap5a	9
ENSDARG00000075189	cntnap5b	22
ENSDARG00000079440	coro2ba	7
ENSDARG00000063604	coro2bb	25
ENSDARG00000055648	cpda	15
ENSDARG00000053877	cpdb	21
ENSDARG00000042934	ctgfa	20
ENSDARG00000070586	ctgfb	19
ENSDARG00000087198	cthrc1a	19
ENSDARG00000001971	cthrc1b	16
ENSDARG00000068716	cuedc1a	10
ENSDARG00000054748	cuedc1b	15
ENSDARG00000044982	dhrs3a	23
ENSDARG00000044803	dhrs3b	11
ENSDARG00000079964	dlx2a	9
ENSDARG00000017174	dlx2b	1
ENSDARG00000076213	DOCK4	25
ENSDARG00000024874	dock4b	4
ENSDARG00000056926	drd2a	15
ENSDARG00000011091	drd2b	5
ENSDARG00000061461	dsel	2
ENSDARG00000074504	DSEL	24
ENSDARG00000094324	efemp2a	14
ENSDARG00000020811	efemp2b	21
ENSDARG00000005620	ehd1a	14
ENSDARG00000014793	ehd1b	10
ENSDARG00000077242	eif3ha	16
ENSDARG00000036116	eif3hb	19
ENSDARG00000012603	eif3ja	25
ENSDARG00000053370	eif3jb	7
ENSDARG00000077215	EIF4G3	11
ENSDARG00000074331	eif4g3b	23
ENSDARG00000069279	elovl7a	8
ENSDARG00000005785	elovl7b	10
ENSDARG00000020224	ergic2	12
ENSDARG00000051936	ergic2	25
ENSDARG00000043976	etf1	10
ENSDARG00000076021	ETF1	14
ENSDARG00000020258	ewsr1a	10
ENSDARG00000020465	ewsr1b	5
ENSDARG00000073931	fam105ba	24
ENSDARG00000079886	fam105bb	2
ENSDARG00000062251	FBXL7	2
ENSDARG00000077878	FBXL7	24
ENSDARG00000028543	fbxw11a	14
ENSDARG00000017230	fbxw11b	10
ENSDARG00000079267	fermt3a	5
ENSDARG00000030938	fermt3b	14
ENSDARG00000088048	fgf18a	14
ENSDARG00000043962	fgf18b	10
ENSDARG00000016058	fibpa	14
ENSDARG00000025648	fibpb	21
ENSDARG00000043328	fip1l1a	20
ENSDARG00000070431	fip1l1b	1
ENSDARG00000055926	foxi3a	21
ENSDARG00000009550	foxi3b	14
ENSDARG00000052846	fsta	5
ENSDARG00000057992	fstb	10
ENSDARG00000045444	fzd8a	24
ENSDARG00000038569	fzd8b	2
ENSDARG00000035185	fzd9a	5
ENSDARG00000014673	fzd9b	18
ENSDARG00000007943	gabpb2a	19
ENSDARG00000054344	gabpb2b	16
ENSDARG00000013477	gata1a	11
ENSDARG00000059130	gata1b	8
ENSDARG00000029051	GBE1	10
ENSDARG00000074969	GBE1	15
ENSDARG00000006944	GDPD3	12
ENSDARG00000074466	gdpd3a	3
ENSDARG00000005095	glcea	25
ENSDARG00000068981	glceb	7
ENSDARG00000068580	glis1a	2
ENSDARG00000027933	glis1b	8
ENSDARG00000024112	gmppaa	9
ENSDARG00000023498	gmppab	6
ENSDARG00000057833	GULP1	6
ENSDARG00000001733	gulp1a	9
ENSDARG00000057128	hadhaa	20
ENSDARG00000060594	hadhab	17
ENSDARG00000012600	HELZ2	2
ENSDARG00000016527	HELZ2	6
ENSDARG00000013117	hiat1a	2
ENSDARG00000043055	hiat1b	22
ENSDARG00000074752	hlfa	3
ENSDARG00000061011	hlfb	12
ENSDARG00000052496	HMHA1	2
ENSDARG00000062049	hmha1	22
ENSDARG00000006615	hnf1ba	15
ENSDARG00000022295	hnf1bb	21
ENSDARG00000070351	hoxc11a	23
ENSDARG00000079406	hoxc11b	11
ENSDARG00000070352	hoxc12a	23
ENSDARG00000046043	hoxc12b	11
ENSDARG00000070353	hoxc13a	23
ENSDARG00000090023	hoxc13b	11
ENSDARG00000070343	hoxc6a	23
ENSDARG00000046045	hoxc6b	11
ENSDARG00000056949	HTR7	17
ENSDARG00000089287	HTR7	12
ENSDARG00000018643	igf2a	7
ENSDARG00000033307	igf2b	25
ENSDARG00000003421	igf2bp2a	9
ENSDARG00000061661	igf2bp2b	1
ENSDARG00000022413	ing5a	22
ENSDARG00000068175	ing5b	2
ENSDARG00000076699	ipmka	13
ENSDARG00000029291	ipmkb	12
ENSDARG00000052947	irx3a	7
ENSDARG00000031138	irx3b	25
ENSDARG00000053859	ism2	20
ENSDARG00000089691	ISM2	17
ENSDARG00000013056	itpk1	20
ENSDARG00000070583	ITPK1	17
ENSDARG00000031100	ivns1abpa	20
ENSDARG00000013946	ivns1abpb	2
ENSDARG00000051852	kcnc1a	7
ENSDARG00000032959	kcnc1b	25
ENSDARG00000008212	kcnk13a	17
ENSDARG00000043557	kcnk13b	20
ENSDARG00000015312	klf12a	1
ENSDARG00000032197	klf12b	9
ENSDARG00000043799	KLHL29	17
ENSDARG00000087688	KLHL29	20
ENSDARG00000019579	ldb2a	14
ENSDARG00000034896	ldb2b	1
ENSDARG00000078094	lmf2a	18
ENSDARG00000025859	lmf2b	4
ENSDARG00000076306	loxl3a	14
ENSDARG00000039563	loxl3b	13
ENSDARG00000057209	lppr5a	2
ENSDARG00000023373	lppr5b	24
ENSDARG00000042927	mapre1a	8
ENSDARG00000002659	mapre1b	23
ENSDARG00000031348	mc5ra	19
ENSDARG00000054946	mc5rb	16
ENSDARG00000037392	med19a	14
ENSDARG00000009472	med19b	1
ENSDARG00000040911	MEOX2	15
ENSDARG00000061818	meox2b	19
ENSDARG00000032318	mfsd6a	22
ENSDARG00000054583	mfsd6b	9
ENSDARG00000036451	mgrn1a	12
ENSDARG00000004796	mgrn1b	3
ENSDARG00000041072	mier1a	6
ENSDARG00000001447	mier1b	2
ENSDARG00000006253	MIER3	10
ENSDARG00000021288	MIER3	8
ENSDARG00000011511	mif4gda	6
ENSDARG00000006331	mif4gdb	24
ENSDARG00000011373	mknk2a	2
ENSDARG00000015164	mknk2b	8
ENSDARG00000076529	mn1a	10
ENSDARG00000079248	mn1b	5
ENSDARG00000042106	mnx2a	9
ENSDARG00000030350	mnx2b	1
ENSDARG00000056679	morc3a	9
ENSDARG00000043271	morc3b	1
ENSDARG00000056690	mtmr1a	7
ENSDARG00000022378	mtmr1b	21
ENSDARG00000058305	mtmr3	8
ENSDARG00000089046	MTMR3	5
ENSDARG00000025500	mtx1a	16
ENSDARG00000036109	mtx1b	19
ENSDARG00000045695	myca	24
ENSDARG00000007241	mycb	2
ENSDARG00000042940	nab1a	22
ENSDARG00000040700	nab1b	9
ENSDARG00000070560	nap1l4a	25
ENSDARG00000068868	nap1l4b	7
ENSDARG00000021351	nefma	21
ENSDARG00000043697	nefmb	8
ENSDARG00000026925	nos2a	5
ENSDARG00000031976	nos2b	15
ENSDARG00000055752	npas4a	14
ENSDARG00000087753	npas4b	21
ENSDARG00000020086	NUAK1	4
ENSDARG00000028676	NUAK1	25
ENSDARG00000063224	nxph2a	9
ENSDARG00000079188	nxph2b	11
ENSDARG00000040247	oxgr1a	1
ENSDARG00000029803	oxgr1b	9
ENSDARG00000008192	pank1a	17
ENSDARG00000010098	pank1b	12
ENSDARG00000071021	papss2a	17
ENSDARG00000056600	papss2b	12
ENSDARG00000041145	paqr5a	18
ENSDARG00000052688	paqr5b	7
ENSDARG00000031876	pard6ga	16
ENSDARG00000036090	pard6gb	19
ENSDARG00000043710	parvaa	25
ENSDARG00000073907	parvab	7
ENSDARG00000008203	pax1a	17
ENSDARG00000073814	pax1b	20
ENSDARG00000011233	pcyt1aa	2
ENSDARG00000004492	pcyt1ab	18
ENSDARG00000014527	pdk3a	24
ENSDARG00000060460	pdk3b	Zv9_scaffold3460
ENSDARG00000011023	pdlim3a	1
ENSDARG00000014248	pdlim3b	14
ENSDARG00000062304	pdpk1a	3
ENSDARG00000018285	pdpk1b	24
ENSDARG00000056885	per1a	10
ENSDARG00000012499	per1b	7
ENSDARG00000030604	phkg1a	15
ENSDARG00000069498	phkg1b	21
ENSDARG00000045378	pi15a	24
ENSDARG00000061292	pi15b	2
ENSDARG00000090752	plk2a	10
ENSDARG00000019130	plk2b	8
ENSDARG00000057575	pnp4a	11
ENSDARG00000029230	pnp4b	16
ENSDARG00000054778	pogza	19
ENSDARG00000076542	pogzb	16
ENSDARG00000044525	pparda	22
ENSDARG00000009473	ppardb	8
ENSDARG00000007186	ppp1r8	19
ENSDARG00000022430	PPP1R8 (2 of 2)	16
ENSDARG00000007791	ppp2r1a	5
ENSDARG00000032430	ppp2r1b	15
ENSDARG00000015474	ppp2r5ea	20
ENSDARG00000069118	ppp2r5eb	13
ENSDARG00000070570	ppp4ca	3
ENSDARG00000076439	ppp4cb	12
ENSDARG00000018382	prkcha	13
ENSDARG00000043243	prkchb	20
ENSDARG00000008784	prpf4ba	2
ENSDARG00000040310	prpf4bb	24
ENSDARG00000015524	prps1a	5
ENSDARG00000037506	prps1b	14
ENSDARG00000033971	prrx1a	2
ENSDARG00000042027	prrx1b	20
ENSDARG00000030537	psmc1a	17
ENSDARG00000043561	psmc1b	20
ENSDARG00000011434	ptger2a	17
ENSDARG00000037033	ptger2b	20
ENSDARG00000078172	PTGFRN (1 of 2)	9
ENSDARG00000075505	PTGFRN (2 of 2)	1
ENSDARG00000004539	ptgs2a	2
ENSDARG00000010276	ptgs2b	20
ENSDARG00000070124	ptpn23a	16
ENSDARG00000070870	ptpn23b	19
ENSDARG00000000631	ptpn4a	9
ENSDARG00000000183	ptpn4b	22
ENSDARG00000033042	ptprja	7
ENSDARG00000091539	ptprjb	25
ENSDARG00000068275	ptx3a	18
ENSDARG00000079515	ptx3b	2
ENSDARG00000061691	qpctla	18
ENSDARG00000062293	qpctlb	21
ENSDARG00000096415	raf1a	23
ENSDARG00000059406	raf1b	11
ENSDARG00000008727	ranbp3	11
ENSDARG00000069056	RANBP3 (1 of 2)	2
ENSDARG00000062328	rasgrp2	21
ENSDARG00000087154	RASGRP2 (1 of 2)	7
ENSDARG00000029865	rassf2a	8
ENSDARG00000044044	rassf2b	10
ENSDARG00000045930	rbpms2a	25
ENSDARG00000079578	rbpms2b	7
ENSDARG00000062550	rc3h1	22
ENSDARG00000063182	RC3H1 (1 of 2)	2
ENSDARG00000003109	rcan1a	9
ENSDARG00000041157	rcan1b	1
ENSDARG00000058730	rdh10a	24
ENSDARG00000012369	rdh10b	2
ENSDARG00000088605	rgs3a	5
ENSDARG00000035132	rgs3b	5
ENSDARG00000059414	rictora	5
ENSDARG00000002020	rictorb	21
ENSDARG00000076799	rnd3a	22
ENSDARG00000007396	rnd3b	9
ENSDARG00000020600	rnf144aa	17
ENSDARG00000042557	rnf144ab	20
ENSDARG00000016543	rnmtl1a	15
ENSDARG00000069082	rnmtl1b	21
ENSDARG00000035556	rps6ka3a	5
ENSDARG00000057927	rps6ka3b	24
ENSDARG00000013763	rrbp1a	13
ENSDARG00000041703	rrbp1b	22
ENSDARG00000063701	rreb1a	24
ENSDARG00000042652	rreb1b	2
ENSDARG00000006497	rtn1a	13
ENSDARG00000021143	rtn1b	20
ENSDARG00000019660	rxfp2a	15
ENSDARG00000032820	rxfp2b	10
ENSDARG00000057737	rxraa	21
ENSDARG00000035127	rxrab	5
ENSDARG00000074319	sall1a	7
ENSDARG00000075891	sall1b	25
ENSDARG00000056924	sap130a	6
ENSDARG00000079352	sap130b	2
ENSDARG00000035652	sat1a	5
ENSDARG00000032272	sat1b	24
ENSDARG00000075766	sccpdha	17
ENSDARG00000024564	sccpdhb	20
ENSDARG00000012194	scp2a	2
ENSDARG00000036496	scp2b	23
ENSDARG00000016233	sdr16c5a	2
ENSDARG00000017794	sdr16c5b	7
ENSDARG00000058354	selt1a	2
ENSDARG00000027595	selt1b	18
ENSDARG00000042545	sema3ga	8
ENSDARG00000013607	sema3gb	8
ENSDARG00000095538	senp3a	5
ENSDARG00000056741	senp3b	7
ENSDARG00000029621	sgms1	12
ENSDARG00000057053	SGMS1 (2 of 2)	17
ENSDARG00000010956	sh3glb1	2
ENSDARG00000045294	SH3GLB1 (2 of 2)	24
ENSDARG00000079618	sik2a	5
ENSDARG00000062315	sik2b	15
ENSDARG00000039304	six1a	13
ENSDARG00000026473	six1b	20
ENSDARG00000058004	six2a	13
ENSDARG00000054878	six2b	12
ENSDARG00000004695	six4a	13
ENSDARG00000031983	six4b	20
ENSDARG00000023933	skila	2
ENSDARG00000022904	skilb	24
ENSDARG00000013926	slc16a9a	17
ENSDARG00000005947	slc16a9b	12
ENSDARG00000089791	slc25a32a	19
ENSDARG00000026835	slc25a32b	16
ENSDARG00000027424	slc25a3a	4
ENSDARG00000025566	slc25a3b	25
ENSDARG00000059690	slc29a4	3
ENSDARG00000079873	SLC29A4 (2 of 2)	1
ENSDARG00000005463	slc30a1a	20
ENSDARG00000053896	slc30a1b	17
ENSDARG00000075909	slc35f3a	12
ENSDARG00000059850	slc35f3b	13
ENSDARG00000038786	smarcd3a	2
ENSDARG00000019969	smarcd3b	7
ENSDARG00000040523	smpd2	23
ENSDARG00000052701	SMPD2 (1 of 2)	6
ENSDARG00000061573	socs5a	12
ENSDARG00000062745	socs5b	13
ENSDARG00000003046	sorbs2a	1
ENSDARG00000061603	sorbs2b	14
ENSDARG00000010770	sox19a	5
ENSDARG00000040266	sox19b	7
ENSDARG00000069866	sox1a	9
ENSDARG00000008131	sox1b	1
ENSDARG00000031664	sox21a	6
ENSDARG00000008540	sox21b	9
ENSDARG00000011870	sp8a	19
ENSDARG00000056666	sp8b	16
ENSDARG00000010563	spopla	9
ENSDARG00000003974	spoplb	11
ENSDARG00000052624	spryd7a	1
ENSDARG00000069485	spryd7b	9
ENSDARG00000058237	ssbp3a	2
ENSDARG00000030155	ssbp3b	8
ENSDARG00000037397	ssrp1a	14
ENSDARG00000016994	ssrp1b	1
ENSDARG00000054501	stambpa	10
ENSDARG00000086906	stambpb	8
ENSDARG00000026799	suv39h1a	8
ENSDARG00000055753	suv39h1b	8
ENSDARG00000057913	syt11a	19
ENSDARG00000056105	syt11b	16
ENSDARG00000002353	tagapa	17
ENSDARG00000043475	tagapb	20
ENSDARG00000079805	tagln3a	5
ENSDARG00000058394	tagln3b	24
ENSDARG00000016835	tcirg1	1
ENSDARG00000076003	TCIRG1 (1 of 3)	14
ENSDARG00000071429	tdo2a	14
ENSDARG00000023176	tdo2b	11
ENSDARG00000041502	tgfb1a	15
ENSDARG00000034895	tgfb1b	21
ENSDARG00000077641	thbs3a	16
ENSDARG00000012060	thbs3b	19
ENSDARG00000089151	tlr8a	Zv9_NA586
ENSDARG00000073675	tlr8b	10
ENSDARG00000051824	tmeff2a	9
ENSDARG00000058699	tmeff2b	6
ENSDARG00000061562	TMEM121 (1 of 2)	17
ENSDARG00000090499	TMEM121 (2 of 2)	20
ENSDARG00000037409	tmem144a	1
ENSDARG00000036247	tmem144b	14
ENSDARG00000079908	tmem151a	21
ENSDARG00000077986	TMEM151A (1 of 2)	7
ENSDARG00000057040	tmprss13a	15
ENSDARG00000077573	tmprss13b	5
ENSDARG00000006693	tmprss4a	15
ENSDARG00000012860	tmprss4b	5
ENSDARG00000032619	tob1a	3
ENSDARG00000021372	tob1b	12
ENSDARG00000091169	TOR4A (2 of 4)	5
ENSDARG00000037843	TOR4A (3 of 4)	10
ENSDARG00000069430	tp53i11a	7
ENSDARG00000006025	tp53i11b	18
ENSDARG00000003963	traf4a	15
ENSDARG00000038964	traf4b	21
ENSDARG00000016699	trpa1a	2
ENSDARG00000031875	trpa1b	24
ENSDARG00000056019	TTBK1 (1 of 2)	11
ENSDARG00000056659	TTBK1 (2 of 2)	17
ENSDARG00000075295	TULP1 (1 of 2)	23
ENSDARG00000078210	TULP1 (2 of 2)	6
ENSDARG00000035844	twf1a	25
ENSDARG00000011661	twf1b	4
ENSDARG00000060238	UACA	7
ENSDARG00000069250	uaca	18
ENSDARG00000029107	ube2d1a	17
ENSDARG00000038576	ube2d1b	12
ENSDARG00000040286	ubl7	18
ENSDARG00000024229	UBL7 (1 of 2)	25
ENSDARG00000042527	unga	5
ENSDARG00000094922	ungb	5
ENSDARG00000021150	valopa	13
ENSDARG00000054181	valopb	12
ENSDARG00000063718	vps72	19
ENSDARG00000088567	VPS72 (1 of 2)	16
ENSDARG00000015149	wasa	8
ENSDARG00000026350	wasb	8
ENSDARG00000054331	wisp1a	19
ENSDARG00000076685	wisp1b	16
ENSDARG00000057751	zbtb47a	2
ENSDARG00000079547	zbtb47b	24
ENSDARG00000042872	zdhhc8a	10
ENSDARG00000018508	zdhhc8b	5
ENSDARG00000016154	zfp36l1a	17
ENSDARG00000021443	zfp36l1b	20
ENSDARG00000040123	zfpm2a	16
ENSDARG00000035997	zfpm2b	19
ENSDARG00000041581	znf143a	18
ENSDARG00000012887	znf143b	7

## Sheet: Acanthopterygii_TSGD
Gasterosteus_gene_ID_Esembl	Gene name	Chromosome position
ENSGACG00000013935	ABCB11 (1 of 2)	groupI
ENSGACG00000011662	ABCB11 (2 of 2)	groupXVI
ENSGACG00000015126	ABCB6 (1 of 2)	groupI
ENSGACG00000011683	ABCB6 (2 of 2)	groupXVI
ENSGACG00000001950	ABCC4 (1 of 4)	scaffold_359
ENSGACG00000013989	ABCC4 (2 of 4)	groupI
ENSGACG00000013999	ABCC4 (3 of 4)	groupI
ENSGACG00000005277	ABCC4 (4 of 4)	groupXVI
ENSGACG00000010307	ABCG2 (1 of 2)	groupVII
ENSGACG00000020067	ABCG2 (2 of 2)	groupIX
ENSGACG00000005285	ABCG4 (1 of 2)	groupI
ENSGACG00000018590	ABCG4 (2 of 2)	groupVII
ENSGACG00000013493	ABHD12B (1 of 2)	groupXV
ENSGACG00000009737	ABHD12B (2 of 2)	groupVI
ENSGACG00000020780	ABHD17A (1 of 2)	groupVIII
ENSGACG00000015351	ABHD17A (2 of 2)	groupIII
ENSGACG00000016866	ABHD2 (1 of 2)	groupII
ENSGACG00000018241	ABHD2 (2 of 2)	groupXIX
ENSGACG00000013403	ABHD5 (1 of 2)	groupXX
ENSGACG00000014362	ABHD5 (2 of 2)	groupX
ENSGACG00000014935	ABHD6 (1 of 2)	groupXII
ENSGACG00000006805	ABHD6 (2 of 2)	groupXVII
ENSGACG00000012326	ABHD8 (1 of 2)	groupVIII
ENSGACG00000015596	ABHD8 (2 of 2)	groupIII
ENSGACG00000016406	ABI1 (1 of 2)	groupIII
ENSGACG00000014036	ABI1 (2 of 2)	groupXXI
ENSGACG00000000317	ABI2 (1 of 2)	scaffold_74
ENSGACG00000008399	ABI2 (2 of 2)	groupXVI
ENSGACG00000003077	ABLIM1 (1 of 2)	groupVI
ENSGACG00000020002	ABLIM1 (2 of 2)	groupV
ENSGACG00000017855	ABLIM3 (1 of 2)	groupIV
ENSGACG00000020409	ABLIM3 (2 of 2)	groupVII
ENSGACG00000017240	ACAN (1 of 2)	groupII
ENSGACG00000018502	ACAN (2 of 2)	groupXIX
ENSGACG00000014982	ACAP3 (1 of 2)	groupXII
ENSGACG00000007137	ACAP3 (2 of 2)	groupXVII
ENSGACG00000009283	ACO2 (1 of 2)	groupXI
ENSGACG00000008370	ACO2 (2 of 2)	groupV
ENSGACG00000001037	ACSL3 (1 of 2)	scaffold_175
ENSGACG00000014028	ACSL3 (2 of 2)	groupIII
ENSGACG00000010991	ACTR2 (1 of 2)	scaffold_216
ENSGACG00000017328	ACTR2 (2 of 2)	groupIX
ENSGACG00000000185	ACTR3 (1 of 2)	scaffold_74
ENSGACG00000004126	ACTR3 (2 of 2)	groupXVI
ENSGACG00000002777	ACVR1B (1 of 2)	groupXII
ENSGACG00000001487	ACVR1B (2 of 2)	scaffold_27
ENSGACG00000016690	ACVR2B (1 of 2)	groupIII
ENSGACG00000001596	ACVR2B (2 of 2)	scaffold_182
ENSGACG00000007084	ADAM10 (1 of 2)	groupXIX
ENSGACG00000015819	ADAM10 (2 of 2)	groupII
ENSGACG00000004686	ADAM11 (1 of 2)	groupV
ENSGACG00000009573	ADAM11 (2 of 2)	groupXI
ENSGACG00000006346	ADAM12 (1 of 2)	groupV
ENSGACG00000003725	ADAM12 (2 of 2)	groupVI
ENSGACG00000013623	ADAM17 (1 of 2)	groupXV
ENSGACG00000000226	ADAM17 (2 of 2)	scaffold_269
ENSGACG00000009617	ADAM8 (1 of 2)	groupVI
ENSGACG00000002628	ADAM8 (2 of 2)	groupV
ENSGACG00000000855	ADAMTS15 (1 of 2)	scaffold_204
ENSGACG00000020452	ADAMTS15 (2 of 2)	groupVII
ENSGACG00000007567	ADAP2 (1 of 2)	groupXI
ENSGACG00000019661	ADAP2 (2 of 2)	groupIX
ENSGACG00000007934	ADARB1 (1 of 2)	groupXVI
ENSGACG00000015240	ADARB1 (2 of 2)	groupI
ENSGACG00000014149	ADARB2 (1 of 2)	groupXXI
ENSGACG00000017477	ADARB2 (2 of 2)	groupIII
ENSGACG00000010147	ADCK3 (1 of 2)	groupXVIII
ENSGACG00000011876	ADCK3 (2 of 2)	groupXV
ENSGACG00000013069	ADCY1 (1 of 2)	groupIII
ENSGACG00000007838	ADCY1 (2 of 2)	groupVIII
ENSGACG00000013654	ADCY2 (1 of 3)	groupXX
ENSGACG00000011244	ADCY6 (1 of 2)	groupXII
ENSGACG00000009013	ADCY6 (2 of 2)	groupXII
ENSGACG00000019412	ADCY9 (1 of 2)	groupIX
ENSGACG00000008875	ADCY9 (2 of 2)	groupXI
ENSGACG00000005109	ADCYAP1 (1 of 2)	groupXXI
ENSGACG00000017084	ADCYAP1 (2 of 2)	groupIII
ENSGACG00000004858	ADCYAP1R1 (1 of 2)	groupVIII
ENSGACG00000017184	ADCYAP1R1 (2 of 2)	groupIII
ENSGACG00000002037	ADO (1 of 2)	scaffold_48
ENSGACG00000006750	ADO (2 of 2)	groupVI
ENSGACG00000001502	ADORA1 (1 of 2)	scaffold_27
ENSGACG00000003042	ADORA1 (2 of 2)	groupXII
ENSGACG00000012574	ADRA1A (1 of 2)	groupXIII
ENSGACG00000014471	ADRA1A (2 of 2)	groupXIV
ENSGACG00000018754	ADRA2A (1 of 2)	groupIX
ENSGACG00000011146	ADRA2A (2 of 2)	groupVI
ENSGACG00000020418	ADRA2C (1 of 2)	groupVII
ENSGACG00000018686	ADRA2C (2 of 2)	groupIX
ENSGACG00000018461	ADRB2 (1 of 2)	groupIV
ENSGACG00000019417	ADRB2 (2 of 2)	groupVII
ENSGACG00000008575	ADRM1 (1 of 2)	groupXII
ENSGACG00000008072	ADRM1 (2 of 2)	groupXII
ENSGACG00000000195	AEBP1 (1 of 2)	scaffold_197
ENSGACG00000013354	AEBP1 (2 of 2)	groupXIII
ENSGACG00000007109	AEBP2 (1 of 2)	groupXIX
ENSGACG00000018455	AEBP2 (2 of 2)	groupIV
ENSGACG00000020453	AFAP1L1 (1 of 2)	groupVII
ENSGACG00000019249	AFAP1L1 (2 of 2)	groupIV
ENSGACG00000000719	AGAP2 (1 of 2)	scaffold_27
ENSGACG00000011924	AGAP2 (2 of 2)	groupXII
ENSGACG00000007374	AGFG1 (1 of 2)	groupI
ENSGACG00000015743	AGFG1 (2 of 2)	groupIII
ENSGACG00000003811	AGO3 (1 of 2)	groupXX
ENSGACG00000014374	AGO3 (2 of 2)	groupX
ENSGACG00000005402	AGPHD1 (1 of 2)	groupVIII
ENSGACG00000009062	AGPHD1 (2 of 2)	groupVIII
ENSGACG00000009059	AGXT (1 of 2)	groupVIII
ENSGACG00000013666	AGXT (2 of 2)	groupIII
ENSGACG00000014673	AGXT2 (1 of 2)	groupXIV
ENSGACG00000018172	AGXT2 (2 of 2)	groupXIV
ENSGACG00000010370	AHCYL1 (1 of 2)	groupXII
ENSGACG00000000302	AHCYL1 (2 of 2)	scaffold_27
ENSGACG00000018467	AHCYL2 (1 of 2)	groupIV
ENSGACG00000006135	AHCYL2 (2 of 2)	groupXIX
ENSGACG00000010175	AK7 (1 of 2)	groupXVIII
ENSGACG00000008913	AK7 (2 of 2)	groupXV
ENSGACG00000010461	AKAP13 (1 of 2)	scaffold_405
ENSGACG00000014778	AKAP13 (2 of 2)	groupII
ENSGACG00000013145	AKIRIN2 (1 of 2)	groupXVIII
ENSGACG00000011714	AKIRIN2 (2 of 2)	groupXV
ENSGACG00000018942	AKR1D1 (1 of 2)	groupIV
ENSGACG00000010024	AKR1D1 (2 of 2)	groupXIX
ENSGACG00000009518	AKT3 (1 of 2)	groupVI
ENSGACG00000018364	AKT3 (2 of 2)	groupIX
ENSGACG00000003935	ALAS1 (1 of 2)	groupXVII
ENSGACG00000000554	ALAS1 (2 of 2)	scaffold_68
ENSGACG00000020451	ALCAM (1 of 2)	groupVII
ENSGACG00000010444	ALCAM (2 of 2)	groupI
ENSGACG00000010522	ALDH18A1 (1 of 2)	groupVI
ENSGACG00000004175	ALDH18A1 (2 of 2)	groupV
ENSGACG00000005969	ALDOA (1 of 2)	groupV
ENSGACG00000012403	ALDOA (2 of 2)	groupXI
ENSGACG00000015159	ALG11 (1 of 2)	groupI
ENSGACG00000001577	ALG11 (2 of 2)	groupXVI
ENSGACG00000011906	ALPK3 (1 of 2)	groupXIX
ENSGACG00000016438	ALPK3 (2 of 2)	groupII
ENSGACG00000003639	ALX4 (1 of 2)	groupXIX
ENSGACG00000015616	ALX4 (2 of 2)	groupII
ENSGACG00000011751	AMIGO1 (1 of 2)	groupXII
ENSGACG00000000599	AMIGO1 (2 of 2)	scaffold_27
ENSGACG00000004497	AMOTL2 (1 of 2)	groupVIII
ENSGACG00000013732	AMOTL2 (2 of 2)	groupIII
ENSGACG00000007894	AMPD2 (1 of 2)	groupXII
ENSGACG00000001035	AMPD2 (2 of 2)	scaffold_27
ENSGACG00000010898	AMPD3 (1 of 2)	groupXIX
ENSGACG00000015694	AMPD3 (2 of 2)	groupII
ENSGACG00000003755	ANGPTL1 (1 of 2)	groupVIII
ENSGACG00000016264	ANGPTL1 (2 of 2)	groupIII
ENSGACG00000011382	ANGPTL2 (1 of 2)	groupXIII
ENSGACG00000016477	ANGPTL2 (2 of 2)	groupXIV
ENSGACG00000019752	ANK2 (1 of 2)	groupIX
ENSGACG00000000455	ANK2 (2 of 2)	scaffold_106
ENSGACG00000003423	ANK3 (1 of 2)	groupVI
ENSGACG00000007727	ANK3 (2 of 2)	groupV
ENSGACG00000002216	ANKRD10 (1 of 2)	groupXVI
ENSGACG00000015330	ANKRD10 (2 of 2)	groupI
ENSGACG00000014590	ANKRD13C (1 of 2)	groupVIII
ENSGACG00000017854	ANKRD13C (2 of 2)	groupIII
ENSGACG00000006520	ANKRD28 (1 of 2)	groupXX
ENSGACG00000008290	ANKRD28 (2 of 2)	groupX
ENSGACG00000001013	ANKRD33 (1 of 2)	scaffold_27
ENSGACG00000007812	ANKRD33 (2 of 2)	groupXII
ENSGACG00000014533	ANKRD33B (1 of 2)	groupIII
ENSGACG00000001798	ANKRD33B (2 of 2)	groupXXI
ENSGACG00000007691	ANKRD52 (1 of 2)	groupXII
ENSGACG00000001008	ANKRD52 (2 of 2)	scaffold_27
ENSGACG00000009005	ANKS1A (1 of 2)	groupXII
ENSGACG00000007862	ANKS1A (2 of 2)	groupXVII
ENSGACG00000009885	ANO1 (1 of 2)	groupXIX
ENSGACG00000014393	ANO1 (2 of 2)	groupII
ENSGACG00000018969	ANO2 (1 of 2)	groupIV
ENSGACG00000009729	ANO2 (2 of 2)	groupXIX
ENSGACG00000002381	ANO5 (1 of 2)	groupXIX
ENSGACG00000015544	ANO5 (2 of 2)	groupII
ENSGACG00000013149	ANO9 (1 of 2)	groupXIX
ENSGACG00000014114	ANO9 (2 of 2)	groupII
ENSGACG00000012453	ANP32E (1 of 2)	groupXX
ENSGACG00000002455	ANP32E (2 of 2)	groupX
ENSGACG00000000625	ANTXR2 (1 of 2)	scaffold_440
ENSGACG00000016478	ANTXR2 (2 of 2)	groupXIV
ENSGACG00000009908	ANTXRL (1 of 2)	groupVI
ENSGACG00000003635	ANTXRL (2 of 2)	groupV
ENSGACG00000011806	ANXA1 (1 of 2)	groupXIII
ENSGACG00000018304	ANXA1 (2 of 2)	groupXIV
ENSGACG00000017591	ANXA2 (1 of 2)	groupII
ENSGACG00000005889	ANXA2 (2 of 2)	groupXIX
ENSGACG00000019185	ANXA5 (1 of 2)	groupIV
ENSGACG00000016063	ANXA5 (2 of 2)	groupIX
ENSGACG00000001002	AP3B1 (1 of 2)	scaffold_385
ENSGACG00000017757	AP3B1 (2 of 2)	groupXIV
ENSGACG00000004163	APBB1IP (1 of 2)	groupXXI
ENSGACG00000015590	APBB1IP (2 of 2)	groupIII
ENSGACG00000017044	APBB2 (1 of 2)	groupIX
ENSGACG00000016658	APBB2 (2 of 2)	groupIV
ENSGACG00000006997	APOBEC2 (1 of 2)	groupXVII
ENSGACG00000010842	APOBEC2 (2 of 2)	groupXII
ENSGACG00000016414	APOD (1 of 6)	groupIII
ENSGACG00000002395	APOD (3 of 6)	groupXXI
ENSGACG00000020101	APOLD1 (1 of 3)	groupVII
ENSGACG00000017003	APOLD1 (2 of 3)	groupIII
ENSGACG00000017779	APOLD1 (3 of 3)	groupIII
ENSGACG00000015081	APP (1 of 2)	groupI
ENSGACG00000007969	APP (2 of 2)	groupXVI
ENSGACG00000006364	AQP10 (1 of 2)	groupX
ENSGACG00000008084	AQP10 (2 of 2)	groupXX
ENSGACG00000015823	AQP9 (1 of 2)	groupII
ENSGACG00000005868	AQP9 (2 of 2)	groupXIX
ENSGACG00000005707	ARF5 (1 of 2)	scaffold_90
ENSGACG00000010689	ARF5 (2 of 2)	groupXIX
ENSGACG00000020332	ARFIP2 (1 of 2)	groupVII
ENSGACG00000011689	ARFIP2 (2 of 2)	groupI
ENSGACG00000017778	ARHGAP12 (1 of 2)	groupIII
ENSGACG00000000231	ARHGAP12 (2 of 2)	scaffold_37
ENSGACG00000011339	ARHGAP17 (1 of 2)	groupXI
ENSGACG00000004906	ARHGAP17 (2 of 2)	groupV
ENSGACG00000005141	ARHGAP21 (1 of 2)	groupXXI
ENSGACG00000017604	ARHGAP21 (2 of 2)	groupIII
ENSGACG00000004178	ARHGAP23 (1 of 2)	groupXI
ENSGACG00000002041	ARHGAP23 (2 of 2)	scaffold_48
ENSGACG00000009145	ARHGAP27 (1 of 2)	groupV
ENSGACG00000011762	ARHGAP27 (2 of 2)	groupXI
ENSGACG00000013399	ARHGAP29 (1 of 2)	groupIII
ENSGACG00000005360	ARHGAP29 (2 of 2)	groupXXI
ENSGACG00000020572	ARHGAP32 (1 of 2)	groupVII
ENSGACG00000010684	ARHGAP32 (2 of 2)	groupI
ENSGACG00000009502	ARHGAP35 (1 of 2)	groupI
ENSGACG00000020180	ARHGAP35 (2 of 2)	groupVII
ENSGACG00000012165	ARHGAP42 (1 of 2)	groupI
ENSGACG00000020363	ARHGAP42 (2 of 2)	groupVII
ENSGACG00000003455	ARHGAP44 (1 of 2)	groupV
ENSGACG00000009398	ARHGAP44 (2 of 2)	groupXI
ENSGACG00000015035	ARHGAP6 (1 of 2)	groupI
ENSGACG00000003468	ARHGAP6 (2 of 2)	groupXVI
ENSGACG00000014793	ARHGDIA (1 of 2)	groupXI
ENSGACG00000016213	ARHGDIA (2 of 2)	groupIX
ENSGACG00000003255	ARHGEF10L (1 of 2)	groupXII
ENSGACG00000004889	ARHGEF10L (2 of 2)	groupXVII
ENSGACG00000009663	ARHGEF25 (1 of 2)	groupXII
ENSGACG00000000718	ARHGEF25 (2 of 2)	scaffold_27
ENSGACG00000009966	ARID1A (1 of 2)	groupX
ENSGACG00000003178	ARID1A (2 of 2)	groupXX
ENSGACG00000012662	ARL6IP5 (1 of 2)	groupXII
ENSGACG00000011671	ARL6IP5 (2 of 2)	groupXVII
ENSGACG00000005346	ARMC1 (1 of 2)	groupXXI
ENSGACG00000001339	ARMC1 (2 of 2)	scaffold_120
ENSGACG00000004412	ARPC4 (1 of 2)	groupXVII
ENSGACG00000000486	ARPC4 (2 of 2)	scaffold_27
ENSGACG00000000318	ARRB2 (1 of 2)	scaffold_132
ENSGACG00000000537	ARRB2 (2 of 2)	scaffold_47
ENSGACG00000012019	ARVCF (1 of 2)	groupXIII
ENSGACG00000017986	ARVCF (2 of 2)	groupXIV
ENSGACG00000013067	ASAP2 (1 of 2)	groupXV
ENSGACG00000014826	ASAP2 (2 of 2)	scaffold_269
ENSGACG00000004081	ASB12 (1 of 2)	groupV
ENSGACG00000018525	ASB12 (2 of 2)	groupIV
ENSGACG00000006120	ASB13 (1 of 2)	groupXIX
ENSGACG00000018532	ASB13 (2 of 2)	groupIV
ENSGACG00000011898	ASB14 (1 of 2)	groupXVII
ENSGACG00000008996	ASB14 (2 of 2)	groupXII
ENSGACG00000007644	ASB2 (1 of 2)	groupXVIII
ENSGACG00000009179	ASB2 (2 of 2)	groupXV
ENSGACG00000018170	ASF1B (1 of 2)	groupIX
ENSGACG00000010804	ASF1B (2 of 2)	groupXI
ENSGACG00000009846	ASIC1 (1 of 2)	groupXVII
ENSGACG00000003444	ASIC1 (2 of 2)	groupXII
ENSGACG00000001159	ASZ1 (1 of 2)	scaffold_148
ENSGACG00000012500	ASZ1 (2 of 2)	groupXIX
ENSGACG00000012154	ATAD2 (1 of 2)	groupXX
ENSGACG00000000929	ATAD2 (2 of 2)	scaffold_472
ENSGACG00000009375	ATCAY (1 of 2)	groupVIII
ENSGACG00000016701	ATCAY (2 of 2)	groupIII
ENSGACG00000018839	ATF4 (1 of 2)	groupIX
ENSGACG00000013298	ATF4 (2 of 2)	groupXI
ENSGACG00000007150	ATL2 (1 of 2)	groupVI
ENSGACG00000019842	ATL2 (2 of 2)	groupIX
ENSGACG00000014851	ATP11A (1 of 2)	groupI
ENSGACG00000003424	ATP11A (2 of 2)	groupXVI
ENSGACG00000007802	ATP1B1 (1 of 2)	groupVIII
ENSGACG00000015312	ATP1B1 (2 of 2)	groupI
ENSGACG00000020630	ATP1B2 (1 of 2)	groupVII
ENSGACG00000001983	ATP1B2 (2 of 2)	scaffold_129
ENSGACG00000005453	ATP2A1 (1 of 2)	groupV
ENSGACG00000010463	ATP2A1 (2 of 2)	groupXI
ENSGACG00000011546	ATP2A2 (1 of 2)	groupXIII
ENSGACG00000015772	ATP2A2 (2 of 2)	groupXIV
ENSGACG00000019346	ATP2B1 (1 of 2)	groupIV
ENSGACG00000004384	ATP2B1 (2 of 2)	groupXIX
ENSGACG00000013003	ATP6V0A2 (1 of 2)	groupXIII
ENSGACG00000016852	ATP6V0A2 (2 of 2)	groupXIV
ENSGACG00000001997	ATP6V1A (1 of 2)	groupXXI
ENSGACG00000020390	ATP6V1A (2 of 2)	groupVII
ENSGACG00000004393	ATP6V1C1 (1 of 2)	groupX
ENSGACG00000007244	ATP6V1C1 (2 of 2)	groupXX
ENSGACG00000007397	ATRNL1 (1 of 2)	groupV
ENSGACG00000010424	ATRNL1 (2 of 2)	groupVI
ENSGACG00000005685	ATXN1 (1 of 2)	groupXX
ENSGACG00000007627	ATXN1 (2 of 2)	groupX
ENSGACG00000009054	AVPR1A (1 of 2)	groupXIX
ENSGACG00000012808	AVPR1A (2 of 2)	scaffold_152
ENSGACG00000002650	AVPR2 (1 of 2)	groupXII
ENSGACG00000003075	AVPR2 (2 of 2)	groupXII
ENSGACG00000008175	AXIN1 (1 of 2)	groupXI
ENSGACG00000019589	AXIN1 (2 of 2)	groupIX
ENSGACG00000019513	AXIN2 (1 of 2)	groupIX
ENSGACG00000013141	AXIN2 (2 of 2)	groupXI
ENSGACG00000004615	AZIN1 (1 of 2)	groupXX
ENSGACG00000005164	AZIN1 (2 of 2)	groupX
ENSGACG00000004025	B3GALT1 (1 of 2)	groupXVI
ENSGACG00000013934	B3GALT1 (2 of 2)	groupI
ENSGACG00000011460	B3GALTL (1 of 2)	groupI
ENSGACG00000020682	B3GALTL (2 of 2)	groupVII
ENSGACG00000000714	B4GALNT1 (1 of 2)	scaffold_27
ENSGACG00000008681	B4GALNT1 (2 of 2)	groupXII
ENSGACG00000008747	BAI1 (1 of 2)	groupXX
ENSGACG00000003472	BAI1 (2 of 2)	groupX
ENSGACG00000014047	BAIAP2 (1 of 2)	groupXI
ENSGACG00000001479	BAIAP2 (2 of 2)	scaffold_112
ENSGACG00000011694	BAIAP2L1 (1 of 2)	groupXI
ENSGACG00000006611	BAIAP2L1 (2 of 2)	groupV
ENSGACG00000010875	BAIAP2L2 (1 of 2)	groupXI
ENSGACG00000018497	BAIAP2L2 (2 of 2)	groupIX
ENSGACG00000015193	BAZ2B (2 of 4)	groupII
ENSGACG00000002882	BAZ2B (4 of 4)	groupXVI
ENSGACG00000001178	BCAN (1 of 2)	scaffold_137
ENSGACG00000005185	BCAN (2 of 2)	groupX
ENSGACG00000008759	BCAP29 (1 of 2)	groupI
ENSGACG00000008957	BCAP29 (2 of 2)	groupXIX
ENSGACG00000019848	BCL11A (1 of 2)	groupIX
ENSGACG00000001845	BCL11A (2 of 2)	scaffold_61
ENSGACG00000010636	BCL2L1 (1 of 2)	groupXII
ENSGACG00000003890	BCL2L1 (2 of 2)	groupXVII
ENSGACG00000010652	BCL6 (1 of 2)	groupVIII
ENSGACG00000016905	BCL6 (2 of 2)	groupIII
ENSGACG00000005259	BCO2 (2 of 3)	groupI
ENSGACG00000013436	BCO2 (3 of 3)	groupXIII
ENSGACG00000017543	BCR (1 of 2)	groupXIV
ENSGACG00000008660	BCR (2 of 2)	groupXIII
ENSGACG00000008955	BDKRB2 (1 of 4)	groupXV
ENSGACG00000008105	BDKRB2 (4 of 4)	groupXV
ENSGACG00000008247	BEGAIN (1 of 2)	groupXVIII
ENSGACG00000010586	BEGAIN (2 of 2)	groupXV
ENSGACG00000005765	BHLHE40 (1 of 2)	groupXVII
ENSGACG00000000813	BHLHE40 (2 of 2)	scaffold_27
ENSGACG00000012591	BICD2 (1 of 2)	scaffold_99
ENSGACG00000000713	BICD2 (2 of 2)	scaffold_27
ENSGACG00000005368	BIN1 (1 of 2)	groupXVI
ENSGACG00000015565	BIN1 (2 of 2)	groupI
ENSGACG00000010607	BMP1 (1 of 2)	groupXIII
ENSGACG00000017132	BMP1 (2 of 2)	groupXIV
ENSGACG00000013417	BMP10 (1 of 2)	groupXIII
ENSGACG00000017537	BMP10 (2 of 2)	groupXIV
ENSGACG00000017091	BMPR1B (1 of 2)	groupXIV
ENSGACG00000010897	BMPR1B (2 of 2)	groupXIII
ENSGACG00000013817	BMPR2 (1 of 2)	groupI
ENSGACG00000015224	BMPR2 (2 of 2)	scaffold_69
ENSGACG00000019741	BNIP1 (1 of 2)	groupIV
ENSGACG00000020549	BNIP1 (2 of 2)	groupVII
ENSGACG00000016855	BNIP3L (1 of 2)	groupXIV
ENSGACG00000013276	BNIP3L (2 of 2)	groupXIII
ENSGACG00000013647	BOK (1 of 2)	groupVIII
ENSGACG00000015981	BOK (2 of 2)	groupIII
ENSGACG00000012096	BPTF (1 of 2)	groupXI
ENSGACG00000019222	BPTF (2 of 2)	groupIX
ENSGACG00000018435	BRD1 (1 of 2)	groupIV
ENSGACG00000003589	BRD1 (2 of 2)	groupXIX
ENSGACG00000020461	BRD8 (1 of 2)	groupVII
ENSGACG00000019009	BRD8 (2 of 2)	groupIV
ENSGACG00000013627	BRMS1L (1 of 2)	groupXVIII
ENSGACG00000010585	BRMS1L (2 of 2)	groupXV
ENSGACG00000008972	BRPF3 (1 of 2)	groupXII
ENSGACG00000000659	BRPF3 (2 of 2)	scaffold_27
ENSGACG00000009367	BRSK1 (1 of 2)	groupV
ENSGACG00000008346	BRSK1 (2 of 2)	groupXI
ENSGACG00000010042	BTBD11 (1 of 2)	groupXIX
ENSGACG00000018659	BTBD11 (2 of 2)	groupIV
ENSGACG00000000186	BTBD17 (1 of 2)	scaffold_112
ENSGACG00000006907	BTBD17 (2 of 2)	groupXI
ENSGACG00000016869	BTF3 (1 of 2)	groupXIV
ENSGACG00000007776	BTF3 (2 of 2)	groupXIII
ENSGACG00000003839	BTF3L4 (1 of 2)	groupVIII
ENSGACG00000013662	BTF3L4 (2 of 2)	groupIII
ENSGACG00000015646	BZW1 (1 of 2)	groupI
ENSGACG00000005734	BZW1 (2 of 2)	groupXVI
ENSGACG00000006598	C1QL1 (1 of 2)	groupXI
ENSGACG00000007972	C1QL1 (2 of 2)	groupV
ENSGACG00000004283	C1QL4 (1 of 2)	groupXII
ENSGACG00000001591	C1QL4 (2 of 2)	scaffold_27
ENSGACG00000018162	C7 (1 of 2)	groupXIV
ENSGACG00000011374	C7 (2 of 2)	groupXIII
ENSGACG00000004924	CABLES2 (1 of 2)	groupXII
ENSGACG00000008938	CABLES2 (2 of 2)	groupXII
ENSGACG00000002140	CABP5 (1 of 2)	groupV
ENSGACG00000010921	CABP5 (2 of 2)	groupXI
ENSGACG00000004293	CABP7 (1 of 2)	groupXIII
ENSGACG00000015834	CABP7 (2 of 2)	groupXIV
ENSGACG00000017918	CACNA1B (1 of 2)	groupXIV
ENSGACG00000006905	CACNA1B (2 of 2)	groupXIII
ENSGACG00000004588	CACNA1E (1 of 2)	groupVIII
ENSGACG00000016586	CACNA1E (2 of 2)	groupIII
ENSGACG00000000453	CACNA1F (1 of 2)	scaffold_141
ENSGACG00000010520	CACNA1F (2 of 2)	groupXII
ENSGACG00000011912	CACNA1S (1 of 2)	groupXII
ENSGACG00000010199	CACNA1S (2 of 2)	groupXVII
ENSGACG00000008866	CACNA2D1 (1 of 2)	groupXIX
ENSGACG00000020040	CACNA2D1 (2 of 2)	groupIV
ENSGACG00000019787	CACNA2D4 (1 of 2)	groupIV
ENSGACG00000013473	CACNA2D4 (2 of 2)	groupXIX
ENSGACG00000012097	CACNB3 (1 of 2)	groupXII
ENSGACG00000008900	CACNB3 (2 of 2)	groupXII
ENSGACG00000008517	CACNG1 (1 of 2)	groupXI
ENSGACG00000018507	CACNG1 (2 of 2)	groupIX
ENSGACG00000018528	CACNG4 (1 of 2)	groupIX
ENSGACG00000012814	CACNG4 (2 of 2)	groupXI
ENSGACG00000018524	CACNG5 (1 of 2)	groupIX
ENSGACG00000012215	CACNG5 (2 of 2)	groupXI
ENSGACG00000001242	CACNG7 (1 of 2)	scaffold_149
ENSGACG00000004621	CACNG7 (2 of 2)	groupXX
ENSGACG00000001802	CACNG8 (1 of 2)	scaffold_149
ENSGACG00000014218	CACNG8 (2 of 2)	groupXX
ENSGACG00000011816	CADM2 (1 of 2)	groupI
ENSGACG00000020660	CADM2 (2 of 2)	groupVII
ENSGACG00000011940	CADPS (1 of 2)	groupXVII
ENSGACG00000001237	CADPS (2 of 2)	scaffold_27
ENSGACG00000012647	CALB2 (1 of 2)	groupXIX
ENSGACG00000015883	CALB2 (2 of 2)	groupII
ENSGACG00000008568	CALCOCO1 (1 of 2)	groupXII
ENSGACG00000000692	CALCOCO1 (2 of 2)	scaffold_27
ENSGACG00000006360	CALCRL (1 of 2)	groupXVI
ENSGACG00000015031	CALCRL (2 of 2)	scaffold_74
ENSGACG00000012689	CALN1 (1 of 2)	groupI
ENSGACG00000020602	CALN1 (2 of 2)	groupVII
ENSGACG00000001382	CAMK1 (1 of 2)	scaffold_27
ENSGACG00000000610	CAMK1 (2 of 2)	scaffold_27
ENSGACG00000008453	CAMK1D (1 of 2)	groupXIX
ENSGACG00000019690	CAMK1D (2 of 2)	groupIV
ENSGACG00000003036	CAMK1G (1 of 2)	groupXII
ENSGACG00000011658	CAMK1G (2 of 2)	groupXVII
ENSGACG00000011400	CAMK2G (1 of 2)	groupVI
ENSGACG00000007591	CAMK2G (2 of 2)	groupV
ENSGACG00000020511	CAMKK1 (1 of 2)	groupVII
ENSGACG00000011259	CAMKK1 (2 of 2)	groupI
ENSGACG00000011618	CAMKV (1 of 2)	groupXVII
ENSGACG00000011590	CAMKV (2 of 2)	groupXVII
ENSGACG00000014070	CAMSAP1 (1 of 2)	groupXIII
ENSGACG00000016943	CAMSAP1 (2 of 2)	groupXIV
ENSGACG00000011943	CAMSAP2 (1 of 2)	groupVIII
ENSGACG00000017893	CAMSAP2 (2 of 2)	groupIII
ENSGACG00000012203	CAMSAP3 (1 of 2)	groupXI
ENSGACG00000018521	CAMSAP3 (2 of 2)	groupIX
ENSGACG00000009377	CAMTA1 (1 of 2)	groupXII
ENSGACG00000011998	CAMTA1 (2 of 2)	groupXVII
ENSGACG00000011643	CANT1 (1 of 2)	groupXI
ENSGACG00000019875	CANT1 (2 of 2)	groupIX
ENSGACG00000010879	CAPN11 (1 of 2)	groupVI
ENSGACG00000018345	CAPN11 (2 of 2)	groupIX
ENSGACG00000020227	CAPN5 (1 of 2)	groupVII
ENSGACG00000013281	CAPN5 (2 of 2)	groupI
ENSGACG00000003013	CAPRIN1 (1 of 2)	groupXIX
ENSGACG00000015620	CAPRIN1 (2 of 2)	groupII
ENSGACG00000010570	CAPZA3 (1 of 2)	groupXVII
ENSGACG00000011358	CAPZA3 (2 of 2)	groupXII
ENSGACG00000016061	CASC1 (1 of 2)	groupII
ENSGACG00000019160	CASC1 (2 of 2)	groupIV
ENSGACG00000007556	CASK (1 of 3)	groupXVI
ENSGACG00000013910	CASK (2 of 3)	groupI
ENSGACG00000009967	CASKIN1 (1 of 2)	groupXI
ENSGACG00000019940	CASKIN1 (2 of 2)	groupIX
ENSGACG00000011067	CASKIN2 (1 of 2)	groupXI
ENSGACG00000015340	CASKIN2 (2 of 2)	scaffold_48
ENSGACG00000019084	CASP3 (1 of 4)	groupIV
ENSGACG00000016769	CASP3 (2 of 4)	groupIX
ENSGACG00000018770	CASP3 (3 of 4)	groupIV
ENSGACG00000000299	CASQ1 (1 of 2)	scaffold_713
ENSGACG00000015109	CASQ1 (2 of 2)	groupIII
ENSGACG00000002387	CASQ2 (1 of 2)	groupXVI
ENSGACG00000014031	CASQ2 (2 of 2)	groupI
ENSGACG00000009060	CBL (1 of 2)	groupI
ENSGACG00000020786	CBL (2 of 2)	groupVII
ENSGACG00000016960	CBX4 (1 of 2)	groupIX
ENSGACG00000005822	CBX4 (2 of 2)	groupXI
ENSGACG00000010641	CCDC106 (1 of 2)	groupXX
ENSGACG00000003192	CCDC106 (2 of 2)	groupX
ENSGACG00000020763	CCDC149 (1 of 2)	groupVII
ENSGACG00000018219	CCDC149 (2 of 2)	groupIX
ENSGACG00000017841	CCDC85A (1 of 2)	groupIX
ENSGACG00000001733	CCDC85A (2 of 2)	scaffold_61
ENSGACG00000004833	CCDC88A (1 of 2)	groupVI
ENSGACG00000019217	CCDC88A (2 of 2)	groupIX
ENSGACG00000014143	CCKBR (1 of 2)	groupI
ENSGACG00000008227	CCKBR (2 of 2)	groupXVI
ENSGACG00000017487	CCNB2 (1 of 2)	groupII
ENSGACG00000017292	CCNB2 (2 of 2)	groupII
ENSGACG00000004485	CCND2 (1 of 2)	groupXIX
ENSGACG00000018769	CCND2 (2 of 2)	groupIV
ENSGACG00000015769	CCNE2 (1 of 2)	scaffold_137
ENSGACG00000004219	CCNE2 (2 of 2)	groupX
ENSGACG00000008363	CCNK (1 of 2)	groupXVIII
ENSGACG00000009402	CCNK (2 of 2)	groupXV
ENSGACG00000014122	CCNY (1 of 2)	groupIII
ENSGACG00000002986	CCNY (2 of 2)	groupXXI
ENSGACG00000005093	CCR6 (1 of 2)	groupXVIII
ENSGACG00000012476	CCR6 (2 of 2)	groupXV
ENSGACG00000003211	CCR9 (1 of 2)	groupXXI
ENSGACG00000000923	CCR9 (2 of 2)	scaffold_161
ENSGACG00000017584	CCRL1 (1 of 2)	groupIII
ENSGACG00000001760	CCRL1 (2 of 2)	groupXXI
ENSGACG00000019909	CCRN4L (1 of 2)	groupIV
ENSGACG00000019231	CCRN4L (2 of 2)	groupIX
ENSGACG00000014600	CD200 (3 of 4)	groupI
ENSGACG00000003716	CD200 (4 of 4)	groupXVI
ENSGACG00000000214	CD248 (1 of 2)	scaffold_47
ENSGACG00000019569	CD248 (2 of 2)	groupVII
ENSGACG00000001642	CD81 (1 of 2)	scaffold_98
ENSGACG00000009867	CD81 (2 of 2)	groupXIX
ENSGACG00000013801	CD82 (1 of 2)	groupXIX
ENSGACG00000017479	CD82 (2 of 2)	groupII
ENSGACG00000015022	CD97 (1 of 2)	groupXI
ENSGACG00000018465	CD97 (2 of 2)	groupIX
ENSGACG00000010867	CDC14A (1 of 2)	groupVIII
ENSGACG00000017019	CDC14A (2 of 2)	groupIII
ENSGACG00000014554	CDC34 (1 of 2)	groupIII
ENSGACG00000008858	CDC34 (2 of 2)	groupVIII
ENSGACG00000002892	CDC42EP4 (1 of 2)	groupV
ENSGACG00000011731	CDC42EP4 (2 of 2)	groupXI
ENSGACG00000015317	CDC73 (1 of 2)	groupIII
ENSGACG00000016106	CDC73 (2 of 2)	groupIII
ENSGACG00000009384	CDCP1 (1 of 3)	groupX
ENSGACG00000010639	CDCP1 (2 of 3)	groupXX
ENSGACG00000016114	CDH2 (1 of 2)	groupIII
ENSGACG00000013505	CDH2 (2 of 2)	groupVIII
ENSGACG00000007914	CDH4 (1 of 2)	groupXVII
ENSGACG00000000573	CDH4 (2 of 2)	scaffold_68
ENSGACG00000010868	CDHR1 (1 of 2)	groupVI
ENSGACG00000003319	CDHR1 (2 of 2)	groupV
ENSGACG00000017243	CDHR5 (1 of 2)	groupII
ENSGACG00000005809	CDHR5 (2 of 2)	groupXIX
ENSGACG00000019619	CDK17 (1 of 2)	groupIV
ENSGACG00000009906	CDK17 (2 of 2)	groupXIX
ENSGACG00000002462	CDK5R1 (1 of 2)	groupV
ENSGACG00000010263	CDK5R1 (2 of 2)	groupXI
ENSGACG00000003588	CDK5R2 (1 of 2)	groupXVI
ENSGACG00000015367	CDK5R2 (2 of 2)	groupI
ENSGACG00000011444	CDKL5 (1 of 2)	groupVIII
ENSGACG00000015093	CDKL5 (2 of 2)	groupII
ENSGACG00000010821	CDR2 (1 of 2)	groupXI
ENSGACG00000003801	CDR2 (2 of 2)	groupV
ENSGACG00000006504	CDR2L (1 of 2)	groupXI
ENSGACG00000002908	CDR2L (2 of 2)	groupV
ENSGACG00000019148	CECR1 (1 of 2)	groupIV
ENSGACG00000008907	CECR1 (2 of 2)	groupXIX
ENSGACG00000018069	CEL (1 of 2)	groupXIV
ENSGACG00000016079	CEL (2 of 2)	groupXIV
ENSGACG00000005459	CELA1 (1 of 2)	groupXVII
ENSGACG00000009983	CELA1 (2 of 2)	groupXVII
ENSGACG00000010622	CELF3 (1 of 2)	groupXX
ENSGACG00000002312	CELF3 (2 of 2)	groupX
ENSGACG00000008348	CEP170 (1 of 2)	groupVI
ENSGACG00000018777	CEP170 (2 of 2)	groupIX
ENSGACG00000004498	CERK (1 of 2)	groupXIX
ENSGACG00000019897	CERK (2 of 2)	groupIV
ENSGACG00000007130	CERS2 (1 of 2)	groupXX
ENSGACG00000003078	CERS2 (2 of 2)	groupX
ENSGACG00000002928	CERS4 (1 of 2)	groupVIII
ENSGACG00000013168	CERS4 (2 of 2)	groupIII
ENSGACG00000005785	CERS5 (1 of 2)	groupXVII
ENSGACG00000012384	CERS5 (2 of 2)	groupXII
ENSGACG00000003274	CGN (1 of 2)	groupX
ENSGACG00000011707	CGN (2 of 2)	groupXX
ENSGACG00000015830	CGNL1 (1 of 2)	groupII
ENSGACG00000013714	CGNL1 (2 of 2)	groupXIX
ENSGACG00000005031	CHADL (1 of 2)	groupV
ENSGACG00000011526	CHADL (2 of 2)	groupXI
ENSGACG00000010618	CHAT (1 of 2)	groupVI
ENSGACG00000004821	CHAT (2 of 2)	groupV
ENSGACG00000019016	CHCHD3 (1 of 2)	groupIV
ENSGACG00000008898	CHCHD3 (2 of 2)	groupXIX
ENSGACG00000000902	CHD4 (1 of 2)	scaffold_208
ENSGACG00000011695	CHD4 (2 of 2)	groupXX
ENSGACG00000005769	CHL1 (1 of 2)	groupXVII
ENSGACG00000010181	CHL1 (2 of 2)	groupXII
ENSGACG00000015496	CHMP5 (1 of 2)	groupIII
ENSGACG00000004830	CHMP5 (2 of 2)	groupXXI
ENSGACG00000014383	CHMP6 (1 of 2)	scaffold_112
ENSGACG00000013295	CHMP6 (2 of 2)	groupXI
ENSGACG00000019720	CHRM2 (1 of 2)	groupIV
ENSGACG00000006110	CHRM2 (2 of 2)	groupXIX
ENSGACG00000013132	CHRM5 (1 of 2)	groupXV
ENSGACG00000005517	CHRM5 (2 of 2)	groupXVIII
ENSGACG00000008241	CHRNA1 (1 of 2)	groupVI
ENSGACG00000003619	CHRNA1 (2 of 2)	groupXVI
ENSGACG00000013807	CHRNA2 (1 of 2)	groupXVIII
ENSGACG00000014876	CHRNA2 (2 of 2)	scaffold_74
ENSGACG00000019224	CHRNA6 (1 of 2)	groupIX
ENSGACG00000019948	CHRNA6 (2 of 2)	groupIV
ENSGACG00000017723	CHRNA9 (1 of 2)	groupIV
ENSGACG00000018392	CHRNA9 (2 of 2)	groupIX
ENSGACG00000020442	CHRNB1 (1 of 2)	groupVII
ENSGACG00000019946	CHRNB1 (2 of 2)	groupVII
ENSGACG00000017944	CHRNB3 (1 of 2)	groupIV
ENSGACG00000016193	CHRNB3 (2 of 2)	groupIX
ENSGACG00000002482	CHST15 (1 of 2)	groupV
ENSGACG00000011894	CHST15 (2 of 2)	groupVI
ENSGACG00000002542	CHST3 (1 of 2)	groupV
ENSGACG00000009700	CHST3 (2 of 2)	groupVI
ENSGACG00000004357	CIB2 (1 of 2)	groupXIX
ENSGACG00000017516	CIB2 (2 of 2)	groupII
ENSGACG00000003335	CIT (1 of 2)	groupXIII
ENSGACG00000005678	CIT (2 of 2)	groupXVII
ENSGACG00000003246	CITED4 (1 of 2)	groupX
ENSGACG00000012120	CITED4 (2 of 2)	groupXX
ENSGACG00000019943	CKM (1 of 2)	groupVII
ENSGACG00000012427	CKM (2 of 2)	groupI
ENSGACG00000010099	CLCN1 (1 of 2)	groupXX
ENSGACG00000002018	CLCN1 (2 of 2)	scaffold_149
ENSGACG00000001024	CLCN2 (1 of 3)	scaffold_393
ENSGACG00000017109	CLCN2 (2 of 3)	groupIII
ENSGACG00000001045	CLCN2 (3 of 3)	scaffold_175
ENSGACG00000020168	CLDN15 (1 of 2)	groupVII
ENSGACG00000019261	CLDN15 (2 of 2)	groupVII
ENSGACG00000020428	CLDN7 (1 of 2)	groupVII
ENSGACG00000020320	CLDN7 (2 of 2)	groupVII
ENSGACG00000019947	CLDND1 (1 of 2)	groupVII
ENSGACG00000018396	CLDND1 (2 of 2)	groupIX
ENSGACG00000007923	CLIC5 (1 of 2)	groupXVIII
ENSGACG00000014937	CLIC5 (2 of 2)	groupI
ENSGACG00000019430	CLINT1 (1 of 2)	groupVII
ENSGACG00000017720	CLINT1 (2 of 2)	groupIV
ENSGACG00000004475	CLK2 (1 of 2)	groupX
ENSGACG00000013967	CLK2 (2 of 2)	groupXX
ENSGACG00000007815	CLPTM1L (1 of 2)	groupX
ENSGACG00000010357	CLPTM1L (2 of 2)	groupXX
ENSGACG00000013518	CLSTN2 (1 of 2)	groupIII
ENSGACG00000005585	CLSTN2 (2 of 2)	groupI
ENSGACG00000015468	CLUL1 (1 of 2)	groupIII
ENSGACG00000003814	CLUL1 (2 of 2)	groupXXI
ENSGACG00000013987	CMKLR1 (1 of 2)	groupXIII
ENSGACG00000018130	CMKLR1 (2 of 2)	groupXIV
ENSGACG00000001158	CNGA1 (1 of 2)	scaffold_131
ENSGACG00000017636	CNGA1 (2 of 2)	groupIX
ENSGACG00000020465	CNKSR2 (1 of 2)	groupVII
ENSGACG00000004275	CNKSR2 (2 of 2)	groupXXI
ENSGACG00000001332	CNNM1 (1 of 2)	scaffold_369
ENSGACG00000008386	CNNM1 (2 of 2)	groupVI
ENSGACG00000011914	CNOT2 (1 of 2)	groupXIX
ENSGACG00000001163	CNOT2 (2 of 2)	scaffold_231
ENSGACG00000010624	CNR1 (1 of 2)	groupXVIII
ENSGACG00000013245	CNR1 (2 of 2)	groupXV
ENSGACG00000007529	CNRIP1 (1 of 2)	groupVI
ENSGACG00000017900	CNRIP1 (2 of 2)	groupIX
ENSGACG00000010230	CNTN1 (1 of 2)	groupXIX
ENSGACG00000018449	CNTN1 (2 of 2)	groupIV
ENSGACG00000004107	CNTNAP2 (1 of 2)	groupXXI
ENSGACG00000017065	CNTNAP2 (2 of 2)	groupIII
ENSGACG00000012318	COL10A1 (1 of 2)	groupXVIII
ENSGACG00000006035	COL10A1 (2 of 2)	groupXV
ENSGACG00000005455	COL11A1 (1 of 2)	groupXXI
ENSGACG00000014581	COL11A1 (2 of 2)	groupIII
ENSGACG00000009189	COL12A1 (1 of 2)	groupXV
ENSGACG00000008279	COL12A1 (2 of 2)	groupXVIII
ENSGACG00000003232	COL14A1 (1 of 2)	groupX
ENSGACG00000011669	COL14A1 (2 of 2)	groupXX
ENSGACG00000007612	COL18A1 (1 of 2)	groupXVI
ENSGACG00000014916	COL18A1 (2 of 2)	scaffold_74
ENSGACG00000011735	COL2A1 (1 of 2)	groupXVII
ENSGACG00000002760	COL2A1 (2 of 2)	groupXII
ENSGACG00000016719	COL4A3 (1 of 2)	groupIII
ENSGACG00000004458	COL4A3 (2 of 2)	groupI
ENSGACG00000013912	COL4A4 (1 of 2)	groupIII
ENSGACG00000004438	COL4A4 (2 of 2)	groupI
ENSGACG00000004638	COL5A2 (1 of 2)	groupXVI
ENSGACG00000014995	COL5A2 (2 of 2)	scaffold_74
ENSGACG00000007654	COL5A3 (1 of 2)	groupXI
ENSGACG00000019671	COL5A3 (2 of 2)	groupIX
ENSGACG00000002269	COL6A2 (1 of 2)	groupXVI
ENSGACG00000013929	COL6A2 (2 of 2)	groupIII
ENSGACG00000002409	COL8A1 (1 of 2)	groupXVI
ENSGACG00000014373	COL8A1 (2 of 2)	groupI
ENSGACG00000012052	COL9A1 (1 of 2)	groupVI
ENSGACG00000016535	COL9A1 (2 of 2)	groupIX
ENSGACG00000012518	COLEC12 (1 of 2)	groupIII
ENSGACG00000002461	COLEC12 (2 of 2)	groupXXI
ENSGACG00000010865	COLGALT1 (1 of 2)	groupXI
ENSGACG00000019798	COLGALT1 (2 of 2)	groupIX
ENSGACG00000007020	COLQ (1 of 2)	groupXX
ENSGACG00000003981	COLQ (2 of 2)	groupX
ENSGACG00000002438	COMTD1 (1 of 2)	groupV
ENSGACG00000005921	COMTD1 (2 of 2)	groupVI
ENSGACG00000013534	CORO1C (1 of 2)	groupXIII
ENSGACG00000018127	CORO1C (2 of 2)	groupXIV
ENSGACG00000018780	CORO2A (1 of 2)	groupIX
ENSGACG00000020385	CORO2A (2 of 2)	groupVII
ENSGACG00000013517	COX5A (1 of 2)	groupXIX
ENSGACG00000014702	COX5A (2 of 2)	groupII
ENSGACG00000002031	CPNE3 (1 of 4)	groupXXI
ENSGACG00000004102	CPNE3 (4 of 4)	groupXXI
ENSGACG00000008628	CPNE5 (1 of 2)	groupXVII
ENSGACG00000006991	CPNE5 (2 of 2)	groupXII
ENSGACG00000018865	CPNE8 (1 of 2)	groupIV
ENSGACG00000004129	CPNE8 (2 of 2)	groupXIX
ENSGACG00000006819	CPNE9 (1 of 2)	groupXVII
ENSGACG00000003112	CPNE9 (2 of 2)	groupXII
ENSGACG00000006089	CPO (1 of 2)	groupXVI
ENSGACG00000014144	CPO (2 of 2)	groupI
ENSGACG00000001465	CPSF3 (1 of 2)	scaffold_269
ENSGACG00000010232	CPSF3 (2 of 2)	groupXV
ENSGACG00000007065	CPVL (1 of 2)	groupXX
ENSGACG00000008106	CPVL (2 of 2)	groupXX
ENSGACG00000018640	CPZ (1 of 2)	groupVII
ENSGACG00000017366	CPZ (2 of 2)	groupIX
ENSGACG00000008182	CRABP2 (1 of 2)	groupXX
ENSGACG00000009702	CRABP2 (2 of 2)	groupX
ENSGACG00000008778	CRAT (1 of 2)	groupXIII
ENSGACG00000016979	CRAT (2 of 2)	groupXIV
ENSGACG00000016965	CRB2 (1 of 2)	groupXIV
ENSGACG00000008816	CRB2 (2 of 2)	groupXIII
ENSGACG00000002786	CREB1 (1 of 2)	groupXVI
ENSGACG00000014712	CREB1 (2 of 2)	groupI
ENSGACG00000009896	CREBBP (1 of 2)	groupXI
ENSGACG00000018366	CREBBP (2 of 2)	groupIX
ENSGACG00000018549	CRHBP (1 of 2)	groupXIV
ENSGACG00000012112	CRHBP (2 of 2)	groupXIII
ENSGACG00000006168	CRIP2 (1 of 2)	groupXVIII
ENSGACG00000006800	CRIP2 (2 of 2)	groupXV
ENSGACG00000001836	CRISPLD1 (1 of 2)	groupXXI
ENSGACG00000017058	CRISPLD1 (2 of 2)	groupIII
ENSGACG00000005430	CRK (1 of 2)	groupI
ENSGACG00000019414	CRK (2 of 2)	groupVII
ENSGACG00000008929	CRLF1 (1 of 2)	groupXV
ENSGACG00000013990	CRLF1 (2 of 2)	groupVIII
ENSGACG00000008912	CRTAC1 (1 of 2)	groupVI
ENSGACG00000018747	CRTAC1 (2 of 2)	groupIX
ENSGACG00000010353	CRTC1 (1 of 2)	groupVIII
ENSGACG00000014501	CRTC1 (2 of 2)	groupIII
ENSGACG00000007585	CRYBB3 (1 of 2)	groupXVII
ENSGACG00000003512	CRYBB3 (2 of 2)	groupXIII
ENSGACG00000001618	CRYGN (1 of 2)	scaffold_182
ENSGACG00000015531	CRYGN (2 of 2)	groupIII
ENSGACG00000019027	CSF1R (1 of 2)	groupIV
ENSGACG00000020781	CSF1R (2 of 2)	groupVII
ENSGACG00000018306	CSGALNACT1 (1 of 2)	groupXIV
ENSGACG00000005997	CSGALNACT1 (2 of 2)	groupXIII
ENSGACG00000014659	CSK (1 of 2)	groupII
ENSGACG00000006516	CSK (2 of 2)	groupXIX
ENSGACG00000008172	CSMD3 (1 of 2)	groupXX
ENSGACG00000007049	CSMD3 (2 of 2)	groupX
ENSGACG00000010165	CSNK1D (1 of 2)	groupXI
ENSGACG00000000213	CSNK1D (2 of 2)	scaffold_54
ENSGACG00000002233	CSNK1E (1 of 2)	groupV
ENSGACG00000011341	CSNK1E (2 of 2)	groupXI
ENSGACG00000016688	CSNK1G2 (1 of 2)	groupIII
ENSGACG00000012496	CSNK1G2 (2 of 2)	groupVIII
ENSGACG00000009642	CSNK2A2 (1 of 2)	groupXIX
ENSGACG00000001041	CSNK2A2 (2 of 2)	scaffold_235
ENSGACG00000001848	CSRNP1 (1 of 2)	groupXXI
ENSGACG00000014664	CSRNP1 (2 of 2)	groupIII
ENSGACG00000008082	CSRP1 (1 of 2)	groupXII
ENSGACG00000011335	CSRP1 (2 of 2)	groupXVII
ENSGACG00000015865	CTCF (1 of 2)	groupII
ENSGACG00000009794	CTCF (2 of 2)	groupXIX
ENSGACG00000014313	CTDSP1 (1 of 2)	groupI
ENSGACG00000007739	CTDSP1 (2 of 2)	groupXVI
ENSGACG00000003261	CTDSPL2 (1 of 2)	groupXIX
ENSGACG00000015558	CTDSPL2 (2 of 2)	groupII
ENSGACG00000018906	CTNND1 (1 of 2)	groupIX
ENSGACG00000018007	CTNND1 (2 of 2)	groupIV
ENSGACG00000012661	CTNND2 (1 of 2)	groupIII
ENSGACG00000002714	CTNND2 (2 of 2)	groupXXI
ENSGACG00000011813	CTPS1 (1 of 2)	groupXX
ENSGACG00000003295	CTPS1 (2 of 2)	groupX
ENSGACG00000014401	CUL3 (1 of 2)	groupIII
ENSGACG00000007710	CUL3 (2 of 2)	groupI
ENSGACG00000020913	CUL5 (1 of 2)	groupVII
ENSGACG00000013311	CUL5 (2 of 2)	groupI
ENSGACG00000008650	CXXC1 (1 of 2)	groupXVII
ENSGACG00000015727	CXXC1 (2 of 2)	scaffold_237
ENSGACG00000015759	CYB561A3 (1 of 2)	groupXIV
ENSGACG00000012740	CYB561A3 (2 of 2)	groupXIII
ENSGACG00000016742	CYP19A1 (1 of 2)	groupII
ENSGACG00000002504	CYP19A1 (2 of 2)	groupXIX
ENSGACG00000008574	CYP2J2 (1 of 6)	groupVIII
ENSGACG00000002122	CYP2J2 (6 of 6)	groupXVI
ENSGACG00000007733	CYR61 (1 of 2)	groupVIII
ENSGACG00000014049	CYR61 (2 of 2)	groupIII
ENSGACG00000005394	CYTH1 (1 of 2)	groupXI
ENSGACG00000004568	CYTH1 (2 of 2)	groupV
ENSGACG00000007378	CYTH3 (1 of 2)	groupXI
ENSGACG00000002991	CYTH3 (2 of 2)	groupV
ENSGACG00000016287	DAB2IP (1 of 2)	groupXIV
ENSGACG00000001753	DAB2IP (2 of 2)	scaffold_133
ENSGACG00000002298	DACH1 (1 of 2)	groupXVI
ENSGACG00000007647	DACH1 (2 of 2)	groupVI
ENSGACG00000005056	DAG1 (1 of 2)	groupXVII
ENSGACG00000003721	DAG1 (2 of 2)	groupXII
ENSGACG00000006389	DBNL (1 of 2)	groupXIII
ENSGACG00000000252	DBNL (2 of 2)	scaffold_176
ENSGACG00000001184	DBX1 (1 of 2)	scaffold_309
ENSGACG00000006281	DBX1 (2 of 2)	groupXIX
ENSGACG00000020785	DCLK1 (1 of 2)	groupVII
ENSGACG00000011579	DCLK1 (2 of 2)	groupI
ENSGACG00000018454	DCLK2 (1 of 2)	groupIX
ENSGACG00000020560	DCLK2 (2 of 2)	groupVII
ENSGACG00000001638	DCUN1D2 (1 of 2)	groupXVI
ENSGACG00000015337	DCUN1D2 (2 of 2)	groupII
ENSGACG00000011819	DDHD1 (1 of 2)	groupXVIII
ENSGACG00000011235	DDHD1 (2 of 2)	groupXV
ENSGACG00000011790	DDR2 (1 of 2)	groupVIII
ENSGACG00000017235	DDR2 (2 of 2)	groupIII
ENSGACG00000011019	DDX17 (2 of 3)	groupXI
ENSGACG00000017187	DDX17 (3 of 3)	groupIX
ENSGACG00000011632	DDX5 (1 of 2)	groupXI
ENSGACG00000019151	DDX5 (2 of 2)	groupIX
ENSGACG00000005982	DENND2A (1 of 2)	groupXIX
ENSGACG00000017846	DENND2A (2 of 2)	groupIV
ENSGACG00000006307	DENND3 (1 of 2)	groupXX
ENSGACG00000003938	DENND3 (2 of 2)	groupX
ENSGACG00000017296	DENND4A (1 of 2)	groupII
ENSGACG00000014112	DENND4A (2 of 2)	groupXIX
ENSGACG00000018956	DENND5B (1 of 2)	groupIV
ENSGACG00000003792	DENND5B (2 of 2)	groupXIX
ENSGACG00000016001	DEPDC7 (1 of 2)	groupII
ENSGACG00000004867	DEPDC7 (2 of 2)	groupXIX
ENSGACG00000007357	DESI1 (1 of 2)	groupXI
ENSGACG00000009526	DESI1 (2 of 2)	groupV
ENSGACG00000015842	DFNB31 (1 of 2)	groupXIV
ENSGACG00000005409	DFNB31 (2 of 2)	groupXIII
ENSGACG00000009706	DGKA (1 of 2)	groupXII
ENSGACG00000001365	DGKA (2 of 2)	scaffold_27
ENSGACG00000011996	DGKZ (1 of 2)	groupXIX
ENSGACG00000015339	DGKZ (2 of 2)	groupI
ENSGACG00000016594	DHDH (1 of 2)	groupII
ENSGACG00000001886	DHDH (2 of 2)	groupXVI
ENSGACG00000007026	DHPS (1 of 2)	groupXI
ENSGACG00000008409	DHPS (2 of 2)	groupXI
ENSGACG00000013619	DHRS13 (1 of 3)	groupI
ENSGACG00000013614	DHRS13 (2 of 3)	groupI
ENSGACG00000012472	DHRS7C (1 of 2)	groupXI
ENSGACG00000000049	DHRS7C (2 of 2)	scaffold_54
ENSGACG00000015237	DHRSX (1 of 2)	groupI
ENSGACG00000003116	DHRSX (2 of 2)	groupXVI
ENSGACG00000018630	DHX15 (1 of 2)	groupVII
ENSGACG00000019254	DHX15 (2 of 2)	groupIX
ENSGACG00000011316	DIABLO (1 of 2)	groupI
ENSGACG00000011330	DIABLO (2 of 2)	groupI
ENSGACG00000012117	DIDO1 (1 of 2)	groupXVII
ENSGACG00000015138	DIDO1 (2 of 2)	scaffold_68
ENSGACG00000002661	DIP2B (1 of 2)	groupXII
ENSGACG00000000319	DIP2B (2 of 2)	scaffold_27
ENSGACG00000009968	DIRAS1 (1 of 2)	groupXV
ENSGACG00000006699	DIRAS1 (2 of 2)	groupVIII
ENSGACG00000009894	DLG5 (1 of 2)	groupVI
ENSGACG00000004894	DLG5 (2 of 2)	groupV
ENSGACG00000003601	DLGAP1 (1 of 2)	groupXXI
ENSGACG00000016132	DLGAP1 (2 of 2)	groupIII
ENSGACG00000012065	DLGAP2 (1 of 2)	groupXVIII
ENSGACG00000010372	DLGAP2 (2 of 2)	groupXV
ENSGACG00000003062	DLGAP4 (1 of 2)	groupXVII
ENSGACG00000010810	DLGAP4 (2 of 2)	groupXII
ENSGACG00000013482	DLL3 (1 of 2)	groupI
ENSGACG00000019549	DLL3 (2 of 2)	groupVII
ENSGACG00000005668	DLL4 (1 of 2)	groupXVIII
ENSGACG00000010701	DLL4 (2 of 2)	groupXV
ENSGACG00000006772	DLST (1 of 2)	groupXV
ENSGACG00000008099	DLST (2 of 2)	groupXVIII
ENSGACG00000002262	DLX3 (1 of 2)	groupV
ENSGACG00000012455	DLX3 (2 of 2)	groupXI
ENSGACG00000014497	DLX4 (1 of 2)	groupXI
ENSGACG00000009888	DLX4 (2 of 2)	groupV
ENSGACG00000014766	DMBX1 (1 of 2)	groupIII
ENSGACG00000014457	DMBX1 (2 of 2)	groupVIII
ENSGACG00000014888	DNAJA2 (1 of 2)	groupII
ENSGACG00000003306	DNAJA2 (2 of 2)	groupXIX
ENSGACG00000005117	DNAJA3 (1 of 2)	groupXI
ENSGACG00000017826	DNAJA3 (2 of 2)	groupIX
ENSGACG00000005120	DNAJB1 (1 of 2)	groupXI
ENSGACG00000019868	DNAJB1 (2 of 2)	groupIX
ENSGACG00000008811	DNAJB12 (1 of 2)	groupVI
ENSGACG00000009881	DNAJB12 (2 of 2)	groupV
ENSGACG00000011169	DNAJB5 (1 of 2)	groupXIII
ENSGACG00000015916	DNAJB5 (2 of 2)	groupXIV
ENSGACG00000002390	DNAJB8 (1 of 2)	groupXXI
ENSGACG00000015618	DNAJB8 (2 of 2)	groupIII
ENSGACG00000007902	DNAJB9 (1 of 2)	groupXIX
ENSGACG00000019311	DNAJB9 (2 of 2)	groupIV
ENSGACG00000008427	DNAJC11 (1 of 2)	groupXII
ENSGACG00000009996	DNAJC11 (2 of 2)	groupXVII
ENSGACG00000003221	DNAJC16 (1 of 2)	groupXII
ENSGACG00000008148	DNAJC16 (2 of 2)	groupXVII
ENSGACG00000012391	DNAJC5 (1 of 2)	groupXII
ENSGACG00000005593	DNAJC5 (2 of 2)	groupXII
ENSGACG00000011295	DNAJC7 (1 of 2)	groupXI
ENSGACG00000002386	DNAJC7 (2 of 2)	groupV
ENSGACG00000018082	DNM1 (1 of 2)	groupXIV
ENSGACG00000001911	DNM1 (2 of 2)	scaffold_133
ENSGACG00000018800	DNM2 (1 of 2)	groupIX
ENSGACG00000010423	DNM2 (2 of 2)	groupXI
ENSGACG00000005896	DNMT3A (1 of 2)	groupXV
ENSGACG00000012933	DNMT3A (2 of 2)	groupXVIII
ENSGACG00000001160	DNPEP (1 of 2)	scaffold_1482
ENSGACG00000015572	DNPEP (2 of 2)	groupI
ENSGACG00000006213	DOC2A (1 of 2)	groupV
ENSGACG00000008768	DOC2A (2 of 2)	groupXI
ENSGACG00000000496	DOCK3 (1 of 2)	scaffold_89
ENSGACG00000010366	DOCK3 (2 of 2)	groupXII
ENSGACG00000006433	DOCK9 (1 of 2)	groupXVI
ENSGACG00000013821	DOCK9 (2 of 2)	groupI
ENSGACG00000020172	DPF2 (1 of 2)	groupVII
ENSGACG00000018888	DPF2 (2 of 2)	groupIV
ENSGACG00000015036	DPP10 (1 of 4)	scaffold_74
ENSGACG00000006618	DPP10 (4 of 4)	groupXVI
ENSGACG00000018690	DPP6 (1 of 2)	scaffold_67
ENSGACG00000014834	DPP6 (2 of 2)	groupIII
ENSGACG00000013392	DPP9 (1 of 2)	groupIII
ENSGACG00000003289	DPP9 (2 of 2)	groupVIII
ENSGACG00000016157	DPYSL2 (1 of 2)	groupXIV
ENSGACG00000003297	DPYSL2 (2 of 2)	groupXIII
ENSGACG00000007509	DPYSL5 (1 of 2)	groupXV
ENSGACG00000010529	DPYSL5 (2 of 2)	groupXVIII
ENSGACG00000020405	DRD1 (1 of 2)	groupVII
ENSGACG00000017632	DRD1 (2 of 2)	groupIV
ENSGACG00000007927	DRD5 (1 of 2)	groupXVII
ENSGACG00000018797	DRD5 (2 of 2)	groupIX
ENSGACG00000020716	DSCAM (1 of 2)	groupVII
ENSGACG00000006917	DSCAM (2 of 2)	groupI
ENSGACG00000020188	DSCAML1 (1 of 2)	groupVII
ENSGACG00000009383	DSCAML1 (2 of 2)	groupI
ENSGACG00000015554	DSP (1 of 2)	groupIII
ENSGACG00000011864	DSP (2 of 2)	groupVIII
ENSGACG00000020362	DTX4 (1 of 2)	groupVII
ENSGACG00000016195	DTX4 (2 of 2)	groupIX
ENSGACG00000008230	DUSP15 (1 of 2)	groupVIII
ENSGACG00000013099	DUSP15 (2 of 2)	groupIII
ENSGACG00000004237	DUSP19 (1 of 2)	groupXVI
ENSGACG00000008528	DUSP19 (2 of 2)	groupVI
ENSGACG00000015086	DUSP7 (2 of 3)	scaffold_68
ENSGACG00000012845	DUSP7 (3 of 3)	groupXIX
ENSGACG00000016454	DVL3 (1 of 2)	groupIII
ENSGACG00000004718	DVL3 (2 of 2)	groupI
ENSGACG00000001595	DYNC1I2 (1 of 2)	groupXVI
ENSGACG00000015451	DYNC1I2 (2 of 2)	groupIII
ENSGACG00000018420	EBF1 (1 of 2)	groupIV
ENSGACG00000019427	EBF1 (2 of 2)	groupVII
ENSGACG00000004142	EDC3 (1 of 2)	groupXIX
ENSGACG00000014671	EDC3 (2 of 2)	groupII
ENSGACG00000015431	EDNRB (1 of 2)	groupIII
ENSGACG00000008166	EDNRB (2 of 2)	groupXVI
ENSGACG00000001484	EEF1D (1 of 3)	scaffold_1251
ENSGACG00000004923	EEF1D (2 of 3)	groupVIII
ENSGACG00000012901	EEF1D (3 of 3)	groupIII
ENSGACG00000018450	EFCAB4B (1 of 2)	groupIV
ENSGACG00000009342	EFCAB4B (2 of 2)	groupXIX
ENSGACG00000013968	EFNA1 (1 of 2)	groupXX
ENSGACG00000007801	EFNA1 (2 of 2)	groupX
ENSGACG00000009733	EFNA5 (1 of 2)	groupXIII
ENSGACG00000016647	EFNA5 (2 of 2)	groupXIV
ENSGACG00000004990	EFNB2 (1 of 2)	groupXVI
ENSGACG00000015366	EFNB2 (2 of 2)	groupII
ENSGACG00000017191	EGFR (1 of 2)	groupIII
ENSGACG00000018107	EGFR (2 of 2)	scaffold_182
ENSGACG00000015304	EGR2 (1 of 2)	scaffold_48
ENSGACG00000011638	EGR2 (2 of 2)	groupVI
ENSGACG00000000745	EHBP1L1 (1 of 2)	scaffold_47
ENSGACG00000020458	EHBP1L1 (2 of 2)	groupVII
ENSGACG00000013023	EHD2 (1 of 2)	groupI
ENSGACG00000007320	EHD2 (2 of 2)	groupI
ENSGACG00000019766	EIF4E (1 of 2)	groupIV
ENSGACG00000011391	EIF4E (2 of 2)	groupXV
ENSGACG00000009783	EIF4G2 (1 of 2)	groupXIX
ENSGACG00000015701	EIF4G2 (2 of 2)	groupII
ENSGACG00000011401	ELAVL1 (1 of 2)	groupXV
ENSGACG00000004962	ELAVL1 (2 of 2)	groupVIII
ENSGACG00000016472	ELF2 (1 of 2)	groupIV
ENSGACG00000016328	ELF2 (2 of 2)	groupIX
ENSGACG00000001920	ELFN2 (1 of 2)	scaffold_177
ENSGACG00000010312	ELFN2 (2 of 2)	groupXI
ENSGACG00000005657	ELL (1 of 2)	groupVIII
ENSGACG00000005536	ELL (2 of 2)	groupXV
ENSGACG00000013617	ELL3 (1 of 2)	groupXIX
ENSGACG00000016485	ELL3 (2 of 2)	groupII
ENSGACG00000010657	ELMSAN1 (1 of 2)	groupXV
ENSGACG00000007097	ELMSAN1 (2 of 2)	groupXVIII
ENSGACG00000013329	ELOVL1 (1 of 2)	groupVIII
ENSGACG00000017289	ELOVL1 (2 of 2)	groupIII
ENSGACG00000008925	ELOVL4 (1 of 2)	groupXX
ENSGACG00000007021	ELOVL4 (2 of 2)	groupXVIII
ENSGACG00000003847	EMILIN2 (1 of 2)	groupXXI
ENSGACG00000013638	EMILIN2 (2 of 2)	groupIII
ENSGACG00000018469	EML6 (1 of 2)	groupIX
ENSGACG00000011142	EML6 (2 of 2)	groupVI
ENSGACG00000011986	EMP3 (1 of 2)	groupXII
ENSGACG00000007720	EMP3 (2 of 2)	groupXVII
ENSGACG00000002671	ENO1 (1 of 2)	groupXII
ENSGACG00000000456	ENO1 (2 of 2)	scaffold_27
ENSGACG00000012018	ENO2 (1 of 2)	groupXX
ENSGACG00000004021	ENO2 (2 of 2)	groupX
ENSGACG00000019621	ENOX2 (1 of 2)	groupIV
ENSGACG00000017504	ENOX2 (2 of 2)	groupIV
ENSGACG00000006127	ENPP2 (1 of 2)	groupXX
ENSGACG00000004534	ENPP2 (2 of 2)	groupX
ENSGACG00000009995	ENTPD5 (1 of 2)	groupXV
ENSGACG00000009798	ENTPD5 (2 of 2)	groupXVIII
ENSGACG00000009411	EOMES (1 of 2)	groupX
ENSGACG00000010016	EOMES (2 of 2)	groupXX
ENSGACG00000015006	EP300 (1 of 2)	groupXI
ENSGACG00000007513	EP300 (2 of 2)	groupV
ENSGACG00000001592	EPB41 (1 of 2)	scaffold_111
ENSGACG00000004492	EPB41 (2 of 2)	groupXX
ENSGACG00000009142	EPB41L1 (1 of 2)	groupXVII
ENSGACG00000006781	EPB41L1 (2 of 2)	groupXII
ENSGACG00000018692	EPC1 (1 of 2)	scaffold_67
ENSGACG00000000366	EPC1 (2 of 2)	scaffold_169
ENSGACG00000007396	EPHA2 (1 of 2)	groupXII
ENSGACG00000007437	EPHA2 (2 of 2)	groupXVII
ENSGACG00000002561	EPHA4 (1 of 2)	scaffold_165
ENSGACG00000017089	EPHA4 (2 of 2)	groupIII
ENSGACG00000004048	EPHA6 (1 of 2)	groupXVI
ENSGACG00000015384	EPHA6 (2 of 2)	groupII
ENSGACG00000011718	EPHB2 (1 of 2)	groupXVII
ENSGACG00000006968	EPHB2 (2 of 2)	groupXII
ENSGACG00000012588	EPHB3 (1 of 2)	groupVIII
ENSGACG00000015381	EPHB3 (2 of 2)	groupIII
ENSGACG00000020444	EPHB4 (1 of 2)	groupVII
ENSGACG00000001891	EPHB4 (2 of 2)	scaffold_129
ENSGACG00000019918	EPN3 (1 of 2)	groupIX
ENSGACG00000012664	EPN3 (2 of 2)	groupXI
ENSGACG00000011897	EPS15L1 (1 of 2)	groupVIII
ENSGACG00000016078	EPS15L1 (2 of 2)	groupIII
ENSGACG00000004836	EPS8L1 (1 of 2)	groupV
ENSGACG00000007707	EPS8L1 (2 of 2)	groupXI
ENSGACG00000009454	EPS8L2 (2 of 3)	groupXIX
ENSGACG00000013466	EPS8L2 (3 of 3)	scaffold_654
ENSGACG00000000671	EPS8L3 (1 of 2)	scaffold_27
ENSGACG00000005322	EPS8L3 (2 of 2)	groupXII
ENSGACG00000001505	ERBB3 (1 of 2)	scaffold_27
ENSGACG00000012702	ERBB3 (2 of 2)	groupXII
ENSGACG00000001539	ERBB4 (1 of 2)	groupXVI
ENSGACG00000014727	ERBB4 (2 of 2)	groupI
ENSGACG00000010775	ERC1 (1 of 2)	groupXIX
ENSGACG00000017510	ERC1 (2 of 2)	groupIV
ENSGACG00000001004	ERC2 (1 of 2)	scaffold_27
ENSGACG00000007643	ERC2 (2 of 2)	groupXII
ENSGACG00000009688	ERF (1 of 2)	groupX
ENSGACG00000006345	ERF (2 of 2)	groupXX
ENSGACG00000005436	ERGIC2 (1 of 2)	groupXIX
ENSGACG00000019667	ERGIC2 (2 of 2)	groupIV
ENSGACG00000015436	ESR2 (1 of 2)	scaffold_517
ENSGACG00000013275	ESR2 (2 of 2)	groupXVIII
ENSGACG00000011196	ESRRB (1 of 2)	groupXV
ENSGACG00000012614	ESRRB (2 of 2)	groupXVIII
ENSGACG00000009144	ESYT1 (1 of 2)	groupXII
ENSGACG00000000747	ESYT1 (2 of 2)	scaffold_27
ENSGACG00000016893	ESYT2 (1 of 2)	groupIII
ENSGACG00000003949	ESYT2 (2 of 2)	groupXXI
ENSGACG00000006770	ESYT3 (2 of 3)	groupXVI
ENSGACG00000003160	EXT1 (1 of 2)	groupX
ENSGACG00000007879	EXT1 (2 of 2)	groupXX
ENSGACG00000001525	EZH2 (1 of 2)	scaffold_126
ENSGACG00000004197	EZH2 (2 of 2)	groupXXI
ENSGACG00000009051	F13B (1 of 2)	groupVIII
ENSGACG00000000152	F13B (2 of 2)	scaffold_609
ENSGACG00000018166	F2R (1 of 2)	groupXIV
ENSGACG00000011380	F2R (2 of 2)	groupXIII
ENSGACG00000017948	F2RL2 (1 of 2)	groupXIV
ENSGACG00000006791	F2RL2 (2 of 2)	groupXIII
ENSGACG00000010158	FADS1 (1 of 3)	groupXII
ENSGACG00000013453	FADS1 (2 of 3)	scaffold_654
ENSGACG00000012099	FADS1 (3 of 3)	groupXIX
ENSGACG00000009227	FAIM2 (1 of 2)	groupXII
ENSGACG00000001565	FAIM2 (2 of 2)	scaffold_27
ENSGACG00000015755	FAM102A (1 of 2)	groupXIV
ENSGACG00000010138	FAM102A (2 of 2)	groupXIII
ENSGACG00000010630	FAM117A (1 of 2)	groupXI
ENSGACG00000008640	FAM117A (2 of 2)	groupV
ENSGACG00000003029	FAM129A (1 of 2)	groupVIII
ENSGACG00000017553	FAM129A (2 of 2)	groupIII
ENSGACG00000009467	FAM131B (1 of 2)	groupXX
ENSGACG00000002014	FAM131B (2 of 2)	scaffold_149
ENSGACG00000006497	FAM155A (1 of 2)	groupXVI
ENSGACG00000014137	FAM155A (2 of 2)	groupI
ENSGACG00000018890	FAM160A1 (1 of 2)	groupIX
ENSGACG00000020695	FAM160A1 (2 of 2)	groupVII
ENSGACG00000007514	FAM184A (1 of 2)	groupXVIII
ENSGACG00000014429	FAM184A (2 of 2)	groupI
ENSGACG00000007083	FAM196A (1 of 2)	groupV
ENSGACG00000011586	FAM196A (2 of 2)	groupVI
ENSGACG00000015753	FAM211B (1 of 2)	groupXIV
ENSGACG00000010134	FAM211B (2 of 2)	groupXIII
ENSGACG00000012225	FAM212A (1 of 2)	groupXVII
ENSGACG00000000633	FAM212A (2 of 2)	scaffold_27
ENSGACG00000009611	FAM213A (1 of 2)	groupVI
ENSGACG00000002652	FAM213A (2 of 2)	groupV
ENSGACG00000018638	FAM222B (1 of 2)	groupVII
ENSGACG00000013360	FAM222B (2 of 2)	groupI
ENSGACG00000006234	FAM46A (1 of 2)	groupXX
ENSGACG00000010561	FAM46A (2 of 2)	groupXVIII
ENSGACG00000010348	FAM46B (1 of 2)	groupXX
ENSGACG00000001981	FAM46B (2 of 2)	groupX
ENSGACG00000020252	FAM46D (1 of 2)	groupVII
ENSGACG00000019973	FAM46D (2 of 2)	groupIV
ENSGACG00000008002	FAM53B (1 of 2)	groupVI
ENSGACG00000003518	FAM53B (2 of 2)	groupV
ENSGACG00000002593	FAM57B (1 of 3)	groupV
ENSGACG00000012872	FAM57B (3 of 3)	groupXI
ENSGACG00000005883	FAM69A (1 of 2)	groupVIII
ENSGACG00000014711	FAM69A (2 of 2)	groupIII
ENSGACG00000018460	FAM78A (1 of 2)	groupXIV
ENSGACG00000000650	FAM78A (2 of 2)	scaffold_917
ENSGACG00000005076	FAM78B (1 of 2)	groupVIII
ENSGACG00000015666	FAM78B (2 of 2)	groupIII
ENSGACG00000005186	FAM8A1 (1 of 2)	groupXX
ENSGACG00000003017	FAM8A1 (2 of 2)	groupX
ENSGACG00000002350	FARP1 (1 of 2)	groupXVI
ENSGACG00000014216	FARP1 (2 of 2)	groupI
ENSGACG00000006748	FAXC (1 of 2)	groupXVIII
ENSGACG00000007269	FAXC (2 of 2)	groupXX
ENSGACG00000011958	FBLN1 (1 of 2)	groupXIX
ENSGACG00000018558	FBLN1 (2 of 2)	groupIV
ENSGACG00000018964	FBXL14 (1 of 2)	groupIV
ENSGACG00000005442	FBXL14 (2 of 2)	groupXIX
ENSGACG00000003965	FBXO15 (1 of 2)	groupXXI
ENSGACG00000012712	FBXO15 (2 of 2)	scaffold_152
ENSGACG00000012227	FBXO40 (1 of 3)	groupI
ENSGACG00000020340	FBXO40 (3 of 3)	groupVII
ENSGACG00000014808	FBXW8 (1 of 2)	groupXIII
ENSGACG00000012563	FBXW8 (2 of 2)	groupXIII
ENSGACG00000013301	FEZ2 (1 of 2)	groupXVIII
ENSGACG00000008744	FEZ2 (2 of 2)	groupXX
ENSGACG00000019666	FGD6 (1 of 2)	groupIV
ENSGACG00000003661	FGD6 (2 of 2)	groupXIX
ENSGACG00000014103	FGF10 (1 of 2)	groupXIII
ENSGACG00000017037	FGF10 (2 of 2)	groupXIV
ENSGACG00000014187	FGF4 (1 of 2)	groupII
ENSGACG00000020065	FGF4 (2 of 2)	groupIV
ENSGACG00000012113	FGF6 (1 of 2)	groupXIX
ENSGACG00000019608	FGF6 (2 of 2)	groupIV
ENSGACG00000014100	FGFR1 (1 of 2)	groupXIII
ENSGACG00000016573	FGFR1 (2 of 2)	groupXIV
ENSGACG00000007769	FGFRL1 (1 of 2)	groupXV
ENSGACG00000019904	FGFRL1 (2 of 2)	groupIV
ENSGACG00000004979	FHL3 (1 of 2)	groupXX
ENSGACG00000007689	FHL3 (2 of 2)	groupX
ENSGACG00000007141	FHOD3 (1 of 2)	groupXX
ENSGACG00000003469	FHOD3 (2 of 2)	groupX
ENSGACG00000017290	FIBCD1 (1 of 2)	groupXIV
ENSGACG00000010699	FIBCD1 (2 of 2)	scaffold_133
ENSGACG00000017161	FIBIN (1 of 2)	groupII
ENSGACG00000010186	FIBIN (2 of 2)	groupXIX
ENSGACG00000013342	FILIP1 (1 of 2)	groupXVIII
ENSGACG00000007542	FILIP1 (2 of 2)	groupXV
ENSGACG00000015993	FITM1 (1 of 2)	groupIII
ENSGACG00000005519	FITM1 (2 of 2)	groupXXI
ENSGACG00000007558	FKBP10 (1 of 2)	groupV
ENSGACG00000009718	FKBP10 (2 of 2)	groupXI
ENSGACG00000002619	FKBP14 (1 of 2)	groupX
ENSGACG00000013685	FKBP14 (2 of 2)	groupXX
ENSGACG00000000014	FLNC (1 of 2)	scaffold_90
ENSGACG00000013812	FLNC (2 of 2)	groupXIX
ENSGACG00000020481	FLRT1 (1 of 2)	groupVII
ENSGACG00000016426	FLRT1 (2 of 2)	groupIV
ENSGACG00000008282	FLRT2 (1 of 2)	groupXV
ENSGACG00000013413	FLRT2 (2 of 2)	groupXVIII
ENSGACG00000006881	FLVCR2 (1 of 2)	groupXV
ENSGACG00000011776	FLVCR2 (2 of 2)	groupXVIII
ENSGACG00000009695	FMN2 (1 of 2)	groupVI
ENSGACG00000015227	FMN2 (2 of 2)	scaffold_48
ENSGACG00000006267	FMNL1 (1 of 2)	groupV
ENSGACG00000014994	FMNL1 (2 of 2)	groupXI
ENSGACG00000003586	FMNL2 (1 of 2)	groupXVI
ENSGACG00000015371	FMNL2 (2 of 2)	groupI
ENSGACG00000005827	FMOD (1 of 2)	groupXII
ENSGACG00000000615	FMOD (2 of 2)	scaffold_27
ENSGACG00000004228	FN1 (1 of 2)	groupXVI
ENSGACG00000015164	FN1 (2 of 2)	groupII
ENSGACG00000013050	FNDC5 (1 of 2)	groupXV
ENSGACG00000007547	FNDC5 (2 of 2)	groupX
ENSGACG00000014947	FNDC7 (1 of 3)	groupIII
ENSGACG00000004224	FNDC7 (2 of 3)	groupVIII
ENSGACG00000015145	FNDC7 (3 of 3)	groupIII
ENSGACG00000005940	FOXB1 (1 of 2)	groupXIX
ENSGACG00000017597	FOXB1 (2 of 2)	groupII
ENSGACG00000012489	FOXC1 (1 of 2)	groupVIII
ENSGACG00000015150	FOXC1 (2 of 2)	groupIII
ENSGACG00000006451	FOXF2 (1 of 2)	groupVIII
ENSGACG00000016468	FOXF2 (2 of 2)	groupIII
ENSGACG00000004496	FOXJ3 (1 of 2)	groupXVII
ENSGACG00000009347	FOXJ3 (2 of 2)	groupXII
ENSGACG00000008857	FOXK2 (1 of 2)	groupXI
ENSGACG00000015342	FOXK2 (2 of 2)	scaffold_48
ENSGACG00000011918	FOXO1 (1 of 2)	groupI
ENSGACG00000020274	FOXO1 (2 of 2)	groupVII
ENSGACG00000005013	FOXO3 (1 of 2)	groupXVIII
ENSGACG00000007602	FOXO3 (2 of 2)	groupXV
ENSGACG00000007994	FOXO6 (1 of 2)	groupXX
ENSGACG00000007031	FOXO6 (2 of 2)	groupX
ENSGACG00000010537	FOXP1 (1 of 2)	groupXVII
ENSGACG00000002840	FOXP1 (2 of 2)	groupXII
ENSGACG00000011668	FREM2 (1 of 2)	groupI
ENSGACG00000020424	FREM2 (2 of 2)	groupVII
ENSGACG00000010110	FRMD1 (1 of 2)	groupVI
ENSGACG00000004388	FRMD1 (2 of 2)	groupV
ENSGACG00000007398	FRMD4B (1 of 2)	groupXVII
ENSGACG00000006756	FRMD4B (2 of 2)	groupXII
ENSGACG00000016444	FRMD5 (1 of 2)	groupII
ENSGACG00000010114	FRMD5 (2 of 2)	groupXIX
ENSGACG00000005914	FRMPD4 (1 of 2)	groupXVI
ENSGACG00000015050	FRMPD4 (2 of 2)	groupI
ENSGACG00000011469	FRY (1 of 2)	groupI
ENSGACG00000020569	FRY (2 of 2)	groupVII
ENSGACG00000014208	FSCN1 (1 of 2)	groupXI
ENSGACG00000017145	FSCN1 (2 of 2)	groupIX
ENSGACG00000014443	FSCN2 (1 of 2)	groupXI
ENSGACG00000006129	FSCN2 (2 of 2)	groupV
ENSGACG00000009095	FUCA1 (1 of 2)	groupX
ENSGACG00000007819	FUCA1 (2 of 2)	groupX
ENSGACG00000015911	FURIN (1 of 2)	groupII
ENSGACG00000010700	FURIN (2 of 2)	groupXIX
ENSGACG00000005016	FYCO1 (1 of 2)	groupVIII
ENSGACG00000016466	FYCO1 (2 of 2)	groupIII
ENSGACG00000010588	FZD3 (1 of 2)	groupXVIII
ENSGACG00000016253	FZD3 (2 of 2)	groupII
ENSGACG00000007714	FZD7 (1 of 2)	groupXVI
ENSGACG00000015429	FZD7 (2 of 2)	groupI
ENSGACG00000005011	FZR1 (1 of 2)	groupVIII
ENSGACG00000017179	FZR1 (2 of 2)	groupIII
ENSGACG00000009694	G6PC (1 of 2)	groupV
ENSGACG00000003652	G6PC (2 of 2)	groupV
ENSGACG00000003402	G6PD (1 of 2)	groupXII
ENSGACG00000003431	G6PD (2 of 2)	groupXII
ENSGACG00000008133	GABBR1 (1 of 2)	groupXX
ENSGACG00000004863	GABBR1 (2 of 2)	scaffold_101
ENSGACG00000011746	GABRA5 (1 of 2)	groupVIII
ENSGACG00000014968	GABRA5 (2 of 2)	groupI
ENSGACG00000020551	GABRB2 (1 of 2)	groupVII
ENSGACG00000016923	GABRB2 (2 of 2)	groupIV
ENSGACG00000010712	GABRG3 (1 of 2)	groupVIII
ENSGACG00000014966	GABRG3 (2 of 2)	groupI
ENSGACG00000008910	GABRR1 (1 of 2)	groupXVIII
ENSGACG00000007409	GABRR1 (2 of 2)	groupXV
ENSGACG00000011645	GABRR2 (1 of 2)	groupXV
ENSGACG00000004714	GABRR2 (2 of 2)	groupXVIII
ENSGACG00000015236	GAD1 (1 of 2)	groupIII
ENSGACG00000004014	GAD1 (2 of 2)	groupXVI
ENSGACG00000013764	GADD45A (1 of 2)	groupVIII
ENSGACG00000012944	GADD45A (2 of 2)	groupIII
ENSGACG00000004522	GADD45G (1 of 3)	groupXIII
ENSGACG00000015518	GADD45G (2 of 3)	groupXIV
ENSGACG00000012410	GAL3ST1 (1 of 2)	groupXIII
ENSGACG00000015918	GAL3ST1 (2 of 2)	groupXIV
ENSGACG00000020743	GALNT10 (1 of 2)	groupVII
ENSGACG00000020820	GALNT10 (2 of 2)	groupVII
ENSGACG00000015704	GALNT18 (1 of 2)	groupII
ENSGACG00000010873	GALNT18 (2 of 2)	groupXIX
ENSGACG00000018167	GALNT8 (1 of 2)	groupIV
ENSGACG00000011478	GALNT8 (2 of 2)	groupXIX
ENSGACG00000014244	GART (1 of 2)	groupI
ENSGACG00000014485	GART (2 of 2)	groupI
ENSGACG00000002146	GAS7 (1 of 2)	scaffold_54
ENSGACG00000007892	GAS7 (2 of 2)	groupXI
ENSGACG00000008832	GBAS (1 of 2)	groupI
ENSGACG00000020821	GBAS (2 of 2)	groupVII
ENSGACG00000001738	GBGT1 (2 of 3)	scaffold_416
ENSGACG00000016064	GBGT1 (3 of 3)	groupII
ENSGACG00000011006	GCGR (1 of 2)	groupXI
ENSGACG00000016520	GCGR (2 of 2)	groupIX
ENSGACG00000002430	GCNT3 (1 of 2)	groupXIX
ENSGACG00000013724	GCNT3 (2 of 2)	groupXIX
ENSGACG00000001593	GCNT4 (1 of 2)	scaffold_274
ENSGACG00000017938	GCNT4 (2 of 2)	groupXIV
ENSGACG00000018868	GDE1 (1 of 2)	groupIX
ENSGACG00000014483	GDE1 (2 of 2)	groupXI
ENSGACG00000013956	GDF6 (1 of 2)	groupXX
ENSGACG00000007476	GDF6 (2 of 2)	groupX
ENSGACG00000020493	GDPD4 (1 of 2)	groupVII
ENSGACG00000013263	GDPD4 (2 of 2)	groupI
ENSGACG00000013771	GFI1 (1 of 2)	groupVIII
ENSGACG00000015621	GFI1 (2 of 2)	groupIII
ENSGACG00000006793	GFRA2 (1 of 2)	groupXIII
ENSGACG00000000206	GFRA2 (2 of 2)	scaffold_176
ENSGACG00000018741	GGA1 (1 of 2)	groupIX
ENSGACG00000010535	GGA1 (2 of 2)	groupXI
ENSGACG00000011364	GGA3 (1 of 2)	groupXI
ENSGACG00000019149	GGA3 (2 of 2)	groupIX
ENSGACG00000016937	GHR (1 of 2)	groupXIV
ENSGACG00000009328	GHR (2 of 2)	groupXIII
ENSGACG00000003660	GID4 (1 of 2)	groupV
ENSGACG00000007344	GID4 (2 of 2)	groupXI
ENSGACG00000003056	GID8 (1 of 2)	groupXII
ENSGACG00000008614	GID8 (2 of 2)	groupXII
ENSGACG00000010604	GIT2 (1 of 2)	groupXIII
ENSGACG00000015737	GIT2 (2 of 2)	groupXIV
ENSGACG00000000278	GJA3 (1 of 2)	scaffold_115
ENSGACG00000014074	GJA3 (2 of 2)	groupI
ENSGACG00000006935	GJA5 (1 of 2)	groupXVI
ENSGACG00000005885	GJA5 (2 of 2)	groupVI
ENSGACG00000007448	GJA9 (1 of 2)	groupX
ENSGACG00000013381	GJA9 (2 of 2)	groupXX
ENSGACG00000009199	GJB3 (1 of 2)	groupXV
ENSGACG00000002318	GJB3 (2 of 2)	groupX
ENSGACG00000012269	GJC1 (1 of 2)	groupXI
ENSGACG00000009253	GJC1 (2 of 2)	groupV
ENSGACG00000013033	GJD2 (1 of 2)	groupXV
ENSGACG00000012193	GJD2 (2 of 2)	groupXVIII
ENSGACG00000002332	GLCCI1 (1 of 2)	scaffold_58
ENSGACG00000005279	GLCCI1 (2 of 2)	groupXX
ENSGACG00000010729	GLG1 (1 of 2)	groupXIX
ENSGACG00000017337	GLG1 (2 of 2)	groupII
ENSGACG00000015674	GLMN (1 of 2)	groupIII
ENSGACG00000004068	GLMN (2 of 2)	groupVIII
ENSGACG00000014828	GLO1 (1 of 2)	groupII
ENSGACG00000012185	GLO1 (2 of 2)	groupXVIII
ENSGACG00000019901	GLRA4 (1 of 2)	groupIV
ENSGACG00000020862	GLRA4 (2 of 2)	groupVII
ENSGACG00000017470	GLRB (1 of 2)	groupIV
ENSGACG00000019388	GLRB (2 of 2)	groupIX
ENSGACG00000011839	GLS2 (1 of 2)	groupXVII
ENSGACG00000011994	GLS2 (2 of 2)	groupXII
ENSGACG00000012011	GNA13 (1 of 2)	groupXI
ENSGACG00000006369	GNA13 (2 of 2)	groupV
ENSGACG00000000836	GNAI2 (1 of 2)	scaffold_27
ENSGACG00000011892	GNAI2 (2 of 2)	groupXVII
ENSGACG00000006842	GNAQ (1 of 3)	groupXIII
ENSGACG00000017924	GNAQ (2 of 3)	groupXIV
ENSGACG00000020326	GNAQ (3 of 3)	groupVII
ENSGACG00000013675	GNB3 (1 of 2)	groupXX
ENSGACG00000002230	GNB3 (2 of 2)	groupX
ENSGACG00000010725	GNB5 (1 of 2)	groupXIX
ENSGACG00000016509	GNB5 (2 of 2)	groupII
ENSGACG00000016232	GOLGA7B (1 of 2)	groupIX
ENSGACG00000011699	GOLGA7B (2 of 2)	groupVI
ENSGACG00000015682	GORASP2 (1 of 2)	groupIII
ENSGACG00000005053	GORASP2 (2 of 2)	groupXVI
ENSGACG00000015128	GPA33 (1 of 2)	groupII
ENSGACG00000003669	GPA33 (2 of 2)	groupXVI
ENSGACG00000012972	GPC1 (1 of 2)	groupIII
ENSGACG00000004257	GPC1 (2 of 2)	groupVIII
ENSGACG00000002635	GPD1 (1 of 2)	groupXII
ENSGACG00000005817	GPD1 (2 of 2)	groupXVII
ENSGACG00000009243	GPER (1 of 2)	groupXI
ENSGACG00000003231	GPER (2 of 2)	groupV
ENSGACG00000014922	GPI (1 of 2)	groupII
ENSGACG00000008520	GPI (2 of 2)	groupXIX
ENSGACG00000016556	GPM6A (1 of 2)	groupIV
ENSGACG00000018915	GPM6A (2 of 2)	groupIX
ENSGACG00000018567	GPR112 (1 of 2)	groupVII
ENSGACG00000016498	GPR112 (2 of 2)	groupIV
ENSGACG00000007656	GPR123 (1 of 2)	groupVI
ENSGACG00000015314	GPR123 (2 of 2)	scaffold_48
ENSGACG00000016255	GPR137B (1 of 3)	groupIX
ENSGACG00000001584	GPR137B (2 of 3)	scaffold_171
ENSGACG00000002848	GPR137B (3 of 3)	groupVI
ENSGACG00000005048	GPR155 (1 of 2)	groupXVI
ENSGACG00000004188	GPR155 (2 of 2)	groupVI
ENSGACG00000005996	GPR22 (1 of 2)	groupXIX
ENSGACG00000017263	GPR22 (2 of 2)	groupIV
ENSGACG00000008980	GPR26 (1 of 2)	groupV
ENSGACG00000011939	GPR26 (2 of 2)	groupVI
ENSGACG00000003161	GPR34 (1 of 2)	groupXVI
ENSGACG00000015061	GPR34 (2 of 2)	groupI
ENSGACG00000007744	GPR37 (1 of 2)	groupXIX
ENSGACG00000019247	GPR37 (2 of 2)	groupIV
ENSGACG00000010512	GPR37L1 (1 of 2)	groupXVII
ENSGACG00000014474	GPR37L1 (2 of 2)	scaffold_114
ENSGACG00000003096	GPR61 (1 of 2)	groupXII
ENSGACG00000000399	GPR61 (2 of 2)	scaffold_27
ENSGACG00000004527	GPRC5B (1 of 2)	groupXI
ENSGACG00000019723	GPRC5B (2 of 2)	groupIX
ENSGACG00000014450	GPRC5C (1 of 2)	scaffold_112
ENSGACG00000014001	GPRC5C (2 of 2)	groupXI
ENSGACG00000013944	GPSM2 (1 of 2)	groupIII
ENSGACG00000004264	GPSM2 (2 of 2)	groupVIII
ENSGACG00000002686	GPT (1 of 2)	groupXXI
ENSGACG00000015136	GPT (2 of 2)	groupIII
ENSGACG00000010047	GRAMD2 (1 of 2)	groupXIX
ENSGACG00000016994	GRAMD2 (2 of 2)	groupII
ENSGACG00000018827	GRAMD4 (1 of 2)	groupIV
ENSGACG00000008739	GRAMD4 (2 of 2)	groupXIX
ENSGACG00000012893	GRB10 (1 of 2)	groupXX
ENSGACG00000009240	GRB10 (2 of 2)	groupX
ENSGACG00000009422	GRHL2 (1 of 2)	groupX
ENSGACG00000009868	GRHL2 (2 of 2)	groupXX
ENSGACG00000000356	GRIA4 (1 of 3)	scaffold_132
ENSGACG00000008129	GRIA4 (3 of 3)	groupI
ENSGACG00000002532	GRID2IP (1 of 2)	groupV
ENSGACG00000011440	GRID2IP (2 of 2)	groupXI
ENSGACG00000006438	GRIK5 (1 of 2)	groupXX
ENSGACG00000008225	GRIK5 (2 of 2)	groupX
ENSGACG00000010915	GRIN2B (1 of 2)	groupXI
ENSGACG00000018939	GRIN2B (2 of 2)	groupIX
ENSGACG00000011800	GRIN2C (1 of 2)	groupXI
ENSGACG00000009152	GRIN2C (2 of 2)	groupV
ENSGACG00000006519	GRIN3B (1 of 2)	groupVIII
ENSGACG00000007158	GRIN3B (2 of 2)	groupXV
ENSGACG00000015322	GRK1 (1 of 2)	groupII
ENSGACG00000004687	GRK1 (2 of 2)	groupXVI
ENSGACG00000007598	GRK7 (1 of 2)	groupI
ENSGACG00000017272	GRK7 (2 of 2)	groupIII
ENSGACG00000010416	GRM1 (1 of 2)	groupXV
ENSGACG00000005651	GRM1 (2 of 2)	groupXVIII
ENSGACG00000003068	GRM4 (1 of 2)	groupXII
ENSGACG00000005724	GRM4 (2 of 2)	groupXVII
ENSGACG00000007968	GRM5 (1 of 2)	groupI
ENSGACG00000020431	GRM5 (2 of 2)	groupVII
ENSGACG00000004094	GRM6 (1 of 2)	groupXVII
ENSGACG00000001793	GRM6 (2 of 2)	scaffold_114
ENSGACG00000007810	GRM7 (1 of 2)	groupXII
ENSGACG00000004954	GRM7 (2 of 2)	groupXVII
ENSGACG00000008016	GRM8 (1 of 2)	groupXIX
ENSGACG00000019018	GRM8 (2 of 2)	groupIV
ENSGACG00000008239	GRPR (1 of 2)	groupXVI
ENSGACG00000015127	GRPR (2 of 2)	groupII
ENSGACG00000015345	GRTP1 (1 of 2)	groupII
ENSGACG00000003079	GRTP1 (2 of 2)	groupXVI
ENSGACG00000015208	GTF2F2 (1 of 2)	groupII
ENSGACG00000003391	GTF2F2 (2 of 2)	groupXVI
ENSGACG00000015979	GTF3A (1 of 2)	groupIX
ENSGACG00000002190	GTF3A (2 of 2)	groupXXI
ENSGACG00000019821	GTPBP2 (1 of 2)	groupIX
ENSGACG00000009708	GTPBP2 (2 of 2)	groupVI
ENSGACG00000011982	GUCA1C (1 of 2)	groupI
ENSGACG00000020586	GUCA1C (2 of 2)	groupVII
ENSGACG00000003268	GUCY2C (1 of 2)	groupV
ENSGACG00000007197	GUCY2C (2 of 2)	groupXI
ENSGACG00000020897	GUCY2D (1 of 2)	groupVII
ENSGACG00000001175	GUCY2D (2 of 2)	scaffold_129
ENSGACG00000018829	GXYLT1 (1 of 2)	groupIV
ENSGACG00000008914	GXYLT1 (2 of 2)	groupXIX
ENSGACG00000016853	HAPLN3 (1 of 2)	groupII
ENSGACG00000008757	HAPLN3 (2 of 2)	groupXIX
ENSGACG00000004112	HBP1 (1 of 2)	groupXIX
ENSGACG00000018862	HBP1 (2 of 2)	groupIV
ENSGACG00000006551	HCN2 (1 of 2)	groupVIII
ENSGACG00000015748	HCN2 (2 of 2)	groupIII
ENSGACG00000003655	HCN3 (1 of 2)	groupXX
ENSGACG00000003695	HCN3 (2 of 2)	groupX
ENSGACG00000003127	HDAC4 (1 of 2)	groupXVI
ENSGACG00000014564	HDAC4 (2 of 2)	groupI
ENSGACG00000015192	HECW2 (1 of 2)	groupI
ENSGACG00000006880	HECW2 (2 of 2)	groupXVI
ENSGACG00000009109	HEPACAM (1 of 2)	groupI
ENSGACG00000020398	HEPACAM (2 of 2)	groupVII
ENSGACG00000009427	HERPUD2 (1 of 2)	groupXX
ENSGACG00000009862	HERPUD2 (2 of 2)	groupX
ENSGACG00000011639	HEY1 (1 of 2)	groupXX
ENSGACG00000004307	HEY1 (2 of 2)	groupX
ENSGACG00000007102	HGF (1 of 2)	groupXIX
ENSGACG00000019192	HGF (2 of 2)	groupIV
ENSGACG00000015230	HHATL (1 of 2)	groupIII
ENSGACG00000002519	HHATL (2 of 2)	groupXXI
ENSGACG00000003183	HIBADH (1 of 2)	groupX
ENSGACG00000012718	HIBADH (2 of 2)	groupXX
ENSGACG00000014356	HID1 (1 of 2)	scaffold_112
ENSGACG00000014991	HID1 (2 of 2)	groupXI
ENSGACG00000015995	HIPK3 (1 of 2)	groupII
ENSGACG00000010054	HIPK3 (2 of 2)	groupXIX
ENSGACG00000000800	HIRA (1 of 5)	scaffold_1446
ENSGACG00000014955	HIRA (2 of 5)	scaffold_746
ENSGACG00000009100	HIRA (3 of 5)	groupXIII
ENSGACG00000015057	HIRA (4 of 5)	scaffold_786
ENSGACG00000007821	HIRA (5 of 5)	groupXIII
ENSGACG00000013580	HIVEP2 (1 of 2)	groupXVIII
ENSGACG00000011030	HIVEP2 (2 of 2)	groupXV
ENSGACG00000016084	HK1 (1 of 2)	groupII
ENSGACG00000019729	HK1 (2 of 2)	groupIX
ENSGACG00000011447	HMGB1 (1 of 2)	groupI
ENSGACG00000020760	HMGB1 (2 of 2)	groupVII
ENSGACG00000019782	HMOX1 (1 of 2)	groupIX
ENSGACG00000007516	HMOX1 (2 of 2)	groupXI
ENSGACG00000014693	HNRNPK (1 of 2)	groupXIII
ENSGACG00000016912	HNRNPK (2 of 2)	groupXIV
ENSGACG00000009007	HNRPLL (1 of 2)	groupVI
ENSGACG00000019469	HNRPLL (2 of 2)	groupIX
ENSGACG00000008712	HOXA10 (1 of 2)	groupXX
ENSGACG00000003436	HOXA10 (2 of 2)	groupX
ENSGACG00000007155	HOXA11 (1 of 2)	groupX
ENSGACG00000008229	HOXA11 (2 of 2)	groupXX
ENSGACG00000008303	HOXA13 (1 of 2)	groupXX
ENSGACG00000007128	HOXA13 (2 of 2)	groupX
ENSGACG00000007132	HOXA2 (1 of 2)	groupX
ENSGACG00000008297	HOXA2 (2 of 2)	groupXX
ENSGACG00000010987	HOXB13 (1 of 2)	groupXI
ENSGACG00000012070	HOXB13 (2 of 2)	groupXVII
ENSGACG00000004649	HOXB5 (1 of 2)	groupV
ENSGACG00000006771	HOXB5 (2 of 2)	groupXI
ENSGACG00000020545	HRH2 (1 of 2)	groupVII
ENSGACG00000019791	HRH2 (2 of 2)	groupIV
ENSGACG00000013373	HRH4 (1 of 2)	groupVIII
ENSGACG00000012795	HRH4 (2 of 2)	groupIII
ENSGACG00000003945	HS3ST2 (1 of 2)	groupV
ENSGACG00000005617	HS3ST2 (2 of 2)	groupXI
ENSGACG00000002228	HS6ST3 (1 of 2)	groupXVI
ENSGACG00000013976	HS6ST3 (2 of 2)	groupI
ENSGACG00000017131	HSD17B12 (1 of 2)	groupII
ENSGACG00000012640	HSD17B12 (2 of 2)	groupXIX
ENSGACG00000020317	HSPA8 (1 of 2)	groupVII
ENSGACG00000010517	HSPA8 (2 of 2)	groupI
ENSGACG00000011646	HTR1B (1 of 2)	groupXVIII
ENSGACG00000011598	HTR1B (2 of 2)	groupXV
ENSGACG00000002507	HTRA1 (1 of 2)	groupVI
ENSGACG00000014441	HTRA1 (2 of 2)	scaffold_112
ENSGACG00000000839	HYAL2 (1 of 2)	scaffold_27
ENSGACG00000001011	HYAL2 (2 of 2)	scaffold_27
ENSGACG00000000032	IFFO1 (1 of 2)	scaffold_208
ENSGACG00000008296	IFFO1 (2 of 2)	groupXX
ENSGACG00000013253	IFI30 (1 of 2)	groupIII
ENSGACG00000012964	IFI30 (2 of 2)	groupVIII
ENSGACG00000014729	IGF1R (1 of 2)	groupII
ENSGACG00000003328	IGF1R (2 of 2)	groupXIX
ENSGACG00000014370	IGFBP1 (1 of 2)	groupVIII
ENSGACG00000015519	IGFBP1 (2 of 2)	groupIII
ENSGACG00000001668	IGFBP5 (1 of 2)	groupXVI
ENSGACG00000014275	IGFBP5 (2 of 2)	groupI
ENSGACG00000014707	IGSF9 (1 of 2)	groupXIII
ENSGACG00000016186	IGSF9 (2 of 2)	groupXIV
ENSGACG00000020117	IGSF9B (1 of 4)	groupVII
ENSGACG00000010675	IGSF9B (4 of 4)	groupI
ENSGACG00000015562	IHH (1 of 2)	groupI
ENSGACG00000004221	IHH (2 of 2)	groupXVI
ENSGACG00000001294	IKZF4 (1 of 2)	scaffold_27
ENSGACG00000003323	IKZF4 (2 of 2)	groupXII
ENSGACG00000015056	IL1RAPL1 (1 of 2)	groupI
ENSGACG00000002508	IL1RAPL1 (2 of 2)	groupXVI
ENSGACG00000006349	ILDR2 (1 of 2)	groupXVI
ENSGACG00000015131	ILDR2 (2 of 2)	groupII
ENSGACG00000003107	IMPA1 (1 of 3)	groupXXI
ENSGACG00000010813	IMPA1 (2 of 3)	scaffold_161
ENSGACG00000017883	IMPDH1 (1 of 2)	groupIV
ENSGACG00000006929	IMPDH1 (2 of 2)	groupXIX
ENSGACG00000011974	IMPG1 (1 of 2)	groupXVIII
ENSGACG00000011743	IMPG1 (2 of 2)	groupXV
ENSGACG00000002800	IMPG2 (1 of 3)	groupXVI
ENSGACG00000015420	IMPG2 (3 of 3)	groupI
ENSGACG00000018096	INHBA (1 of 2)	scaffold_182
ENSGACG00000002449	INHBA (2 of 2)	scaffold_161
ENSGACG00000000468	INHBB (1 of 2)	scaffold_889
ENSGACG00000003166	INHBB (2 of 2)	groupXVI
ENSGACG00000014923	INPP4A (1 of 2)	scaffold_74
ENSGACG00000002771	INPP4A (2 of 2)	groupXVI
ENSGACG00000007581	INPP5J (1 of 2)	groupXIII
ENSGACG00000016211	INPP5J (2 of 2)	groupXIV
ENSGACG00000013082	INSR (1 of 2)	groupIII
ENSGACG00000008194	INSR (2 of 2)	groupVIII
ENSGACG00000001553	IP6K2 (1 of 2)	scaffold_27
ENSGACG00000003043	IP6K2 (2 of 2)	groupXVII
ENSGACG00000004848	IPO13 (1 of 2)	groupVIII
ENSGACG00000016929	IPO13 (2 of 2)	groupIII
ENSGACG00000003421	IQSEC1 (1 of 2)	groupXVII
ENSGACG00000002245	IQSEC1 (2 of 2)	scaffold_99
ENSGACG00000019797	IQSEC3 (1 of 2)	groupIV
ENSGACG00000013170	IQSEC3 (2 of 2)	groupXIX
ENSGACG00000010475	IRF4 (1 of 2)	groupVIII
ENSGACG00000016242	IRF4 (2 of 2)	groupIII
ENSGACG00000012582	ISL2 (1 of 2)	groupXIX
ENSGACG00000016405	ISL2 (2 of 2)	groupII
ENSGACG00000002655	ITCH (1 of 2)	groupXII
ENSGACG00000009703	ITCH (2 of 2)	groupXVII
ENSGACG00000016944	ITGA11 (1 of 2)	groupII
ENSGACG00000013060	ITGA11 (2 of 2)	groupXIX
ENSGACG00000009112	ITGA5 (1 of 2)	groupXII
ENSGACG00000011143	ITGA5 (2 of 2)	groupXVII
ENSGACG00000000321	ITGB1 (1 of 2)	scaffold_169
ENSGACG00000003389	ITGB1 (2 of 2)	groupXXI
ENSGACG00000000739	ITIH4 (1 of 2)	scaffold_27
ENSGACG00000000831	ITIH4 (2 of 2)	scaffold_27
ENSGACG00000009859	ITPKC (1 of 2)	groupI
ENSGACG00000020185	ITPKC (2 of 2)	groupVII
ENSGACG00000005875	ITPR1 (1 of 2)	groupXVII
ENSGACG00000001573	ITPR1 (2 of 2)	scaffold_27
ENSGACG00000010338	ITPRIP (1 of 2)	groupVI
ENSGACG00000019591	ITPRIP (2 of 2)	groupIX
ENSGACG00000016215	ITSN2 (1 of 2)	groupII
ENSGACG00000011716	ITSN2 (2 of 2)	groupXVIII
ENSGACG00000009284	JAG1 (1 of 2)	groupVI
ENSGACG00000019243	JAG1 (2 of 2)	groupIX
ENSGACG00000014376	JAGN1 (1 of 3)	groupI
ENSGACG00000001546	JAGN1 (3 of 3)	groupXVI
ENSGACG00000018174	JAK2 (1 of 2)	groupXIV
ENSGACG00000011404	JAK2 (2 of 2)	groupXIII
ENSGACG00000020347	JAM3 (1 of 2)	groupVII
ENSGACG00000010665	JAM3 (2 of 2)	groupI
ENSGACG00000011724	JDP2 (1 of 2)	groupXVIII
ENSGACG00000009090	JDP2 (2 of 2)	groupXV
ENSGACG00000017154	JMY (1 of 2)	groupXIV
ENSGACG00000008367	JMY (2 of 2)	groupXIII
ENSGACG00000016461	JPH1 (1 of 2)	groupIII
ENSGACG00000004905	JPH1 (2 of 2)	groupXXI
ENSGACG00000010533	JPH3 (1 of 2)	groupXIX
ENSGACG00000015711	JPH3 (2 of 2)	scaffold_235
ENSGACG00000014562	JUN (1 of 2)	groupVIII
ENSGACG00000014728	JUN (2 of 2)	groupIII
ENSGACG00000005626	JUNB (1 of 2)	groupXI
ENSGACG00000019600	JUNB (2 of 2)	groupIX
ENSGACG00000019095	JUP (1 of 2)	groupIX
ENSGACG00000002454	JUP (2 of 2)	scaffold_167
ENSGACG00000002951	KALRN (1 of 2)	groupXVI
ENSGACG00000018705	KALRN (2 of 2)	scaffold_210
ENSGACG00000004966	KANK4 (1 of 2)	groupVIII
ENSGACG00000016273	KANK4 (2 of 2)	groupIII
ENSGACG00000014020	KAT7 (1 of 2)	groupXI
ENSGACG00000008211	KAT7 (2 of 2)	groupV
ENSGACG00000001585	KAZN (1 of 3)	scaffold_27
ENSGACG00000004740	KAZN (3 of 3)	groupXII
ENSGACG00000017365	KCMF1 (1 of 2)	groupXIV
ENSGACG00000013704	KCMF1 (2 of 2)	groupXIII
ENSGACG00000010945	KCNA10 (1 of 2)	groupXII
ENSGACG00000010880	KCNA10 (2 of 2)	groupXVII
ENSGACG00000011921	KCNA2 (1 of 2)	groupXVII
ENSGACG00000006736	KCNA2 (2 of 2)	groupXII
ENSGACG00000006654	KCNA7 (1 of 2)	groupXI
ENSGACG00000009872	KCNA7 (2 of 2)	groupV
ENSGACG00000007068	KCNAB1 (1 of 2)	groupI
ENSGACG00000016209	KCNAB1 (2 of 2)	groupIII
ENSGACG00000008030	KCND2 (1 of 2)	groupXIX
ENSGACG00000000686	KCND2 (2 of 2)	scaffold_90
ENSGACG00000001419	KCND3 (1 of 2)	scaffold_195
ENSGACG00000005218	KCND3 (2 of 2)	groupXVII
ENSGACG00000003195	KCNG4 (1 of 3)	groupXIX
ENSGACG00000017498	KCNG4 (2 of 3)	groupII
ENSGACG00000008314	KCNG4 (3 of 3)	groupXX
ENSGACG00000018328	KCNH1 (1 of 2)	groupIX
ENSGACG00000004493	KCNH1 (2 of 2)	groupVI
ENSGACG00000000245	KCNH2 (1 of 2)	scaffold_37
ENSGACG00000015019	KCNH2 (2 of 2)	groupIII
ENSGACG00000008081	KCNH4 (1 of 2)	groupV
ENSGACG00000005943	KCNH4 (2 of 2)	groupXI
ENSGACG00000013914	KCNH7 (1 of 2)	groupI
ENSGACG00000002784	KCNH7 (2 of 2)	groupXVI
ENSGACG00000019746	KCNIP1 (1 of 2)	groupIV
ENSGACG00000020183	KCNIP1 (2 of 2)	groupVII
ENSGACG00000009930	KCNIP3 (1 of 2)	groupXIII
ENSGACG00000015780	KCNIP3 (2 of 2)	groupXIV
ENSGACG00000020318	KCNJ10 (1 of 2)	groupVII
ENSGACG00000014637	KCNJ10 (2 of 2)	groupIII
ENSGACG00000006152	KCNJ12 (1 of 2)	groupV
ENSGACG00000014683	KCNJ12 (2 of 2)	groupXI
ENSGACG00000014480	KCNJ2 (1 of 2)	scaffold_112
ENSGACG00000008648	KCNJ2 (2 of 2)	groupXI
ENSGACG00000019577	KCNJ4 (1 of 2)	groupIX
ENSGACG00000012980	KCNJ4 (2 of 2)	groupXI
ENSGACG00000015205	KCNK15 (1 of 2)	scaffold_68
ENSGACG00000005222	KCNK15 (2 of 2)	groupXVII
ENSGACG00000011256	KCNK2 (1 of 2)	groupXVIII
ENSGACG00000016197	KCNK2 (2 of 2)	groupII
ENSGACG00000010513	KCNK3 (1 of 2)	groupXVIII
ENSGACG00000009087	KCNK3 (2 of 2)	groupXV
ENSGACG00000007611	KCNK5 (1 of 2)	groupXV
ENSGACG00000010207	KCNK5 (2 of 2)	groupXX
ENSGACG00000010928	KCNQ5 (1 of 2)	groupVI
ENSGACG00000016015	KCNQ5 (2 of 2)	groupIX
ENSGACG00000004678	KCNV2 (1 of 2)	groupXIII
ENSGACG00000016222	KCNV2 (2 of 2)	groupXIV
ENSGACG00000008415	KCTD12 (1 of 2)	groupXVI
ENSGACG00000015376	KCTD12 (2 of 2)	groupII
ENSGACG00000018986	KCTD16 (1 of 2)	groupVII
ENSGACG00000017881	KCTD16 (2 of 2)	groupIV
ENSGACG00000009836	KCTD6 (1 of 2)	groupXII
ENSGACG00000006124	KCTD6 (2 of 2)	groupXVII
ENSGACG00000010946	KDELR2 (1 of 2)	groupXI
ENSGACG00000015190	KDELR2 (2 of 2)	scaffold_48
ENSGACG00000018211	KDM2A (1 of 2)	groupIV
ENSGACG00000018097	KDM2A (2 of 2)	groupIX
ENSGACG00000017101	KDM2B (1 of 2)	groupXIV
ENSGACG00000005703	KDM2B (2 of 2)	groupXIII
ENSGACG00000014608	KDM4A (1 of 2)	groupVIII
ENSGACG00000017705	KDM4A (2 of 2)	groupIII
ENSGACG00000009837	KDM5B (1 of 2)	groupXII
ENSGACG00000000653	KDM5B (2 of 2)	scaffold_27
ENSGACG00000007134	KHDRBS1 (1 of 2)	groupX
ENSGACG00000005165	KHDRBS1 (2 of 2)	groupXV
ENSGACG00000016421	KHSRP (1 of 2)	groupIX
ENSGACG00000007314	KHSRP (2 of 2)	groupXI
ENSGACG00000014807	KIF13B (1 of 2)	groupII
ENSGACG00000010191	KIF13B (2 of 2)	groupXVIII
ENSGACG00000006846	KIF1A (1 of 2)	groupVIII
ENSGACG00000015597	KIF1A (2 of 2)	groupIII
ENSGACG00000012068	KIF20B (1 of 2)	groupVI
ENSGACG00000008541	KIF20B (2 of 2)	groupV
ENSGACG00000010094	KIF21A (1 of 2)	groupXIX
ENSGACG00000017741	KIF21A (2 of 2)	groupIV
ENSGACG00000001212	KIF2A (1 of 3)	scaffold_339
ENSGACG00000017884	KIF2A (3 of 3)	groupXIV
ENSGACG00000010038	KIF3C (1 of 2)	groupXVIII
ENSGACG00000013332	KIF3C (2 of 2)	groupXV
ENSGACG00000002781	KIF5A (1 of 2)	groupXII
ENSGACG00000009987	KIF5A (2 of 2)	groupXVII
ENSGACG00000013708	KIF5B (1 of 2)	groupIII
ENSGACG00000001006	KIF5B (2 of 2)	scaffold_37
ENSGACG00000014974	KIF5C (1 of 2)	scaffold_74
ENSGACG00000015092	KIF5C (2 of 2)	scaffold_69
ENSGACG00000003008	KIFAP3 (1 of 2)	groupVIII
ENSGACG00000017607	KIFAP3 (2 of 2)	groupIII
ENSGACG00000013445	KIRREL (1 of 3)	scaffold_201
ENSGACG00000014703	KIRREL (3 of 3)	groupIII
ENSGACG00000006577	KLF11 (1 of 2)	groupXV
ENSGACG00000001435	KLF11 (2 of 2)	scaffold_269
ENSGACG00000003980	KLF15 (1 of 2)	groupXVII
ENSGACG00000011868	KLF15 (2 of 2)	groupXII
ENSGACG00000003623	KLF2 (1 of 2)	groupVIII
ENSGACG00000017696	KLF2 (2 of 2)	groupIII
ENSGACG00000001700	KLF6 (1 of 2)	groupXXI
ENSGACG00000016890	KLF6 (2 of 2)	groupIII
ENSGACG00000014720	KLF7 (1 of 2)	groupI
ENSGACG00000005501	KLF7 (2 of 2)	groupXVI
ENSGACG00000019033	KLHDC10 (1 of 2)	groupIV
ENSGACG00000013775	KLHDC10 (2 of 2)	groupXIX
ENSGACG00000006279	KLHL10 (1 of 5)	groupXII
ENSGACG00000020723	KLHL10 (2 of 5)	groupVII
ENSGACG00000011503	KLHL11 (1 of 2)	groupXI
ENSGACG00000010271	KLHL11 (2 of 2)	groupV
ENSGACG00000020838	KLHL33 (1 of 2)	groupVII
ENSGACG00000018940	KLHL33 (2 of 2)	groupVII
ENSGACG00000007090	KLHL38 (1 of 2)	groupX
ENSGACG00000003780	KLHL38 (2 of 2)	groupXX
ENSGACG00000002744	KLHL40 (1 of 2)	groupXXI
ENSGACG00000017582	KLHL40 (2 of 2)	groupIII
ENSGACG00000013970	KLHL41 (1 of 2)	groupI
ENSGACG00000001829	KLHL41 (2 of 2)	groupXVI
ENSGACG00000012422	KPNA2 (1 of 2)	groupXI
ENSGACG00000018990	KPNA2 (2 of 2)	groupIX
ENSGACG00000018934	KSR1 (1 of 2)	groupVII
ENSGACG00000013663	KSR1 (2 of 2)	groupI
ENSGACG00000011361	LACE1 (1 of 2)	groupXV
ENSGACG00000004401	LACE1 (2 of 2)	groupXVIII
ENSGACG00000007871	LAPTM4B (1 of 2)	groupXX
ENSGACG00000009219	LAPTM4B (2 of 2)	groupX
ENSGACG00000012831	LARP4B (1 of 2)	groupIII
ENSGACG00000020919	LARP4B (2 of 2)	scaffold_355
ENSGACG00000020303	LAYN (1 of 2)	groupVII
ENSGACG00000009176	LAYN (2 of 2)	groupI
ENSGACG00000018506	LDB1 (1 of 2)	groupIX
ENSGACG00000011003	LDB1 (2 of 2)	groupVI
ENSGACG00000009626	LDHB (1 of 2)	groupXIX
ENSGACG00000000162	LDHB (2 of 2)	scaffold_221
ENSGACG00000008836	LGALS8 (1 of 2)	groupXV
ENSGACG00000001440	LGALS8 (2 of 2)	scaffold_269
ENSGACG00000006532	LHFPL4 (1 of 2)	groupXVII
ENSGACG00000003717	LHFPL4 (2 of 2)	groupXII
ENSGACG00000011317	LHFPL5 (1 of 2)	groupXVII
ENSGACG00000006304	LHFPL5 (2 of 2)	groupXII
ENSGACG00000013605	LHX1 (1 of 2)	groupI
ENSGACG00000020637	LHX1 (2 of 2)	groupVII
ENSGACG00000005088	LHX8 (1 of 2)	groupVIII
ENSGACG00000017535	LHX8 (2 of 2)	groupIII
ENSGACG00000003739	LIMA1 (1 of 2)	groupXII
ENSGACG00000001215	LIMA1 (2 of 2)	scaffold_27
ENSGACG00000019705	LIMCH1 (1 of 2)	groupIV
ENSGACG00000018336	LIMCH1 (2 of 2)	groupIX
ENSGACG00000006167	LIN28A (1 of 2)	groupXX
ENSGACG00000005128	LIN28A (2 of 2)	groupX
ENSGACG00000011888	LINGO1 (1 of 2)	groupXIX
ENSGACG00000017157	LINGO1 (2 of 2)	groupII
ENSGACG00000016686	LINGO2 (1 of 2)	groupIV
ENSGACG00000011649	LINGO2 (2 of 2)	groupXV
ENSGACG00000003021	LINGO3 (1 of 2)	groupVIII
ENSGACG00000014969	LINGO3 (2 of 2)	groupIII
ENSGACG00000003494	LINGO4 (1 of 2)	groupXX
ENSGACG00000003599	LINGO4 (2 of 2)	groupX
ENSGACG00000013893	LIPE (1 of 2)	groupXX
ENSGACG00000007826	LIPE (2 of 2)	groupX
ENSGACG00000017026	LMAN2L (1 of 2)	groupXIV
ENSGACG00000012807	LMAN2L (2 of 2)	groupXIII
ENSGACG00000001376	LMBRD2 (1 of 2)	scaffold_196
ENSGACG00000011854	LMBRD2 (2 of 2)	groupXIII
ENSGACG00000013398	LMNA (1 of 2)	groupXX
ENSGACG00000003902	LMNA (2 of 2)	groupX
ENSGACG00000016470	LMOD2 (1 of 2)	groupIV
ENSGACG00000004329	LMOD2 (2 of 2)	groupXIX
ENSGACG00000015644	LOXHD1 (1 of 2)	groupXIV
ENSGACG00000005349	LOXHD1 (2 of 2)	groupXIII
ENSGACG00000017124	LPAR2 (1 of 2)	groupIX
ENSGACG00000008824	LPAR2 (2 of 2)	groupXI
ENSGACG00000011947	LPAR6 (1 of 2)	groupI
ENSGACG00000020307	LPAR6 (2 of 2)	groupVII
ENSGACG00000003234	LPCAT1 (1 of 2)	groupXX
ENSGACG00000002442	LPCAT1 (2 of 2)	groupX
ENSGACG00000006925	LPHN1 (1 of 2)	groupXI
ENSGACG00000019874	LPHN1 (2 of 2)	groupIX
ENSGACG00000018787	LPHN3 (1 of 2)	groupIX
ENSGACG00000020380	LPHN3 (2 of 2)	groupVII
ENSGACG00000015271	LPIN2 (1 of 2)	groupIII
ENSGACG00000001778	LPIN2 (2 of 2)	groupXXI
ENSGACG00000007156	LRFN2 (1 of 2)	groupXVIII
ENSGACG00000006717	LRFN2 (2 of 2)	groupXV
ENSGACG00000005558	LRFN5 (1 of 2)	groupXV
ENSGACG00000008916	LRFN5 (2 of 2)	groupXVIII
ENSGACG00000006244	LRIT1 (1 of 2)	groupV
ENSGACG00000007317	LRIT1 (2 of 2)	groupVI
ENSGACG00000002464	LRIT2 (1 of 2)	groupV
ENSGACG00000008331	LRIT2 (2 of 2)	groupVI
ENSGACG00000018820	LRIT3 (1 of 2)	groupIV
ENSGACG00000012653	LRIT3 (2 of 2)	scaffold_128
ENSGACG00000012028	LRP8 (1 of 2)	groupVIII
ENSGACG00000017090	LRP8 (2 of 2)	groupIII
ENSGACG00000002484	LRRC16A (1 of 3)	groupX
ENSGACG00000013285	LRRC16A (3 of 3)	groupXX
ENSGACG00000012652	LRRC16B (1 of 2)	groupVIII
ENSGACG00000016207	LRRC16B (2 of 2)	groupIII
ENSGACG00000002260	LRRC24 (1 of 2)	scaffold_56
ENSGACG00000014253	LRRC24 (2 of 2)	groupIII
ENSGACG00000000805	LRRC30 (1 of 2)	scaffold_146
ENSGACG00000014460	LRRC30 (2 of 2)	groupIII
ENSGACG00000016496	LRRC4 (1 of 2)	groupIV
ENSGACG00000003462	LRRC4 (2 of 2)	groupXIX
ENSGACG00000010121	LRRC4B (1 of 2)	groupXI
ENSGACG00000002463	LRRC4B (2 of 2)	groupV
ENSGACG00000008702	LRRC4C (1 of 2)	groupXIX
ENSGACG00000017129	LRRC4C (2 of 2)	groupII
ENSGACG00000016768	LRRC8A (1 of 2)	groupXIV
ENSGACG00000007686	LRRC8A (2 of 2)	groupXIII
ENSGACG00000006827	LRRC8D (1 of 2)	groupVIII
ENSGACG00000016679	LRRC8D (2 of 2)	groupIII
ENSGACG00000002124	LRRFIP1 (1 of 2)	groupXVI
ENSGACG00000015498	LRRFIP1 (2 of 2)	groupI
ENSGACG00000011357	LRRN1 (1 of 2)	groupXVII
ENSGACG00000000508	LRRN1 (2 of 2)	scaffold_27
ENSGACG00000016133	LRRTM4 (1 of 3)	groupXIV
ENSGACG00000006524	LRRTM4 (3 of 3)	groupXIII
ENSGACG00000019795	LRTM2 (1 of 2)	groupIV
ENSGACG00000012638	LRTM2 (2 of 2)	groupXIX
ENSGACG00000011459	LSM14A (1 of 2)	groupXIX
ENSGACG00000014572	LSM14A (2 of 2)	groupII
ENSGACG00000007658	LSM14B (1 of 2)	groupXVII
ENSGACG00000015141	LSM14B (2 of 2)	scaffold_68
ENSGACG00000008338	LZTS2 (1 of 2)	groupVI
ENSGACG00000008204	LZTS2 (2 of 2)	groupV
ENSGACG00000008489	MAF (1 of 2)	groupXIX
ENSGACG00000015980	MAF (2 of 2)	groupII
ENSGACG00000011915	MAGI1 (1 of 2)	groupXVII
ENSGACG00000008138	MAGI1 (2 of 2)	groupXII
ENSGACG00000019691	MAGI2 (1 of 2)	groupIV
ENSGACG00000007738	MAGI2 (2 of 2)	groupXIX
ENSGACG00000010685	MAGI3 (1 of 2)	groupXII
ENSGACG00000009973	MAGI3 (2 of 2)	groupXVII
ENSGACG00000000501	MAGIX (1 of 2)	scaffold_141
ENSGACG00000002852	MAGIX (2 of 2)	groupXII
ENSGACG00000014056	MAMDC2 (1 of 2)	groupXIII
ENSGACG00000016038	MAMDC2 (2 of 2)	groupXIV
ENSGACG00000018192	MAN1B1 (1 of 2)	groupXIV
ENSGACG00000012512	MAN1B1 (2 of 2)	groupXIII
ENSGACG00000009020	MANEAL (1 of 2)	groupX
ENSGACG00000006610	MANEAL (2 of 2)	groupXX
ENSGACG00000012230	MAP1A (1 of 2)	groupXIX
ENSGACG00000017459	MAP1A (2 of 2)	groupII
ENSGACG00000014346	MAP1S (1 of 2)	groupVIII
ENSGACG00000012877	MAP1S (2 of 2)	groupXV
ENSGACG00000004353	MAP2K2 (1 of 2)	groupVIII
ENSGACG00000015695	MAP2K2 (2 of 2)	groupIII
ENSGACG00000011034	MAP3K12 (1 of 2)	groupXII
ENSGACG00000009341	MAP3K12 (2 of 2)	groupXVII
ENSGACG00000006707	MAP7D1 (2 of 3)	groupXX
ENSGACG00000009644	MAP7D1 (3 of 3)	groupX
ENSGACG00000019967	MAPK12 (1 of 2)	groupIV
ENSGACG00000011944	MAPK12 (2 of 2)	groupXIX
ENSGACG00000017110	MAPK8IP1 (1 of 2)	groupII
ENSGACG00000007135	MAPK8IP1 (2 of 2)	groupXIX
ENSGACG00000004771	MAPKAPK3 (1 of 2)	groupXVII
ENSGACG00000000605	MAPKAPK3 (2 of 2)	scaffold_27
ENSGACG00000012296	MAPKBP1 (1 of 2)	groupXVIII
ENSGACG00000012428	MAPKBP1 (2 of 2)	groupXV
ENSGACG00000013421	MARCH2 (1 of 2)	groupVIII
ENSGACG00000015273	MARCH2 (2 of 2)	groupIII
ENSGACG00000003377	MARCH6 (1 of 2)	groupXXI
ENSGACG00000015477	MARCH6 (2 of 2)	groupIII
ENSGACG00000012146	MARCH9 (1 of 2)	groupXII
ENSGACG00000000643	MARCH9 (2 of 2)	scaffold_27
ENSGACG00000012485	MARK4 (1 of 2)	groupI
ENSGACG00000019498	MARK4 (2 of 2)	groupVII
ENSGACG00000000101	MARVELD2 (1 of 2)	scaffold_168
ENSGACG00000005103	MARVELD2 (2 of 2)	groupXIII
ENSGACG00000015904	MAST1 (1 of 2)	groupIX
ENSGACG00000010280	MAST1 (2 of 2)	groupXI
ENSGACG00000012686	MAST3 (1 of 2)	groupVIII
ENSGACG00000014521	MAST3 (2 of 2)	groupIII
ENSGACG00000003326	MAT2A (1 of 2)	groupXIII
ENSGACG00000017970	MAT2A (2 of 2)	groupXIV
ENSGACG00000012599	MATN3 (1 of 2)	groupXVIII
ENSGACG00000009771	MATN3 (2 of 2)	groupXV
ENSGACG00000013320	MBD3 (1 of 2)	groupVIII
ENSGACG00000015523	MBD3 (2 of 2)	groupIII
ENSGACG00000015105	MBNL2 (1 of 2)	groupI
ENSGACG00000005182	MBNL2 (2 of 2)	groupXVI
ENSGACG00000020169	MCAM (1 of 2)	groupVII
ENSGACG00000009035	MCAM (2 of 2)	groupI
ENSGACG00000019108	MCF2 (1 of 2)	groupIV
ENSGACG00000020762	MCF2 (2 of 2)	groupVII
ENSGACG00000001620	MCF2L (1 of 2)	groupXVI
ENSGACG00000014889	MCF2L (2 of 2)	groupI
ENSGACG00000016026	MCOLN1 (1 of 2)	groupIX
ENSGACG00000013488	MCOLN1 (2 of 2)	groupXI
ENSGACG00000003797	MCTP1 (1 of 2)	groupXIII
ENSGACG00000018078	MCTP1 (2 of 2)	groupXIV
ENSGACG00000014848	MCTP2 (1 of 2)	groupII
ENSGACG00000013390	MCTP2 (2 of 2)	groupXIX
ENSGACG00000019317	MDH1 (1 of 2)	groupIX
ENSGACG00000001644	MDH1 (2 of 2)	scaffold_277
ENSGACG00000020447	MED13 (1 of 2)	groupVII
ENSGACG00000010389	MED13 (2 of 2)	groupI
ENSGACG00000014090	MEF2A (1 of 2)	groupXIX
ENSGACG00000014856	MEF2A (2 of 2)	groupII
ENSGACG00000008374	MEF2C (1 of 2)	groupXIII
ENSGACG00000017156	MEF2C (2 of 2)	groupXIV
ENSGACG00000013219	MEGF11 (1 of 2)	groupXIX
ENSGACG00000017313	MEGF11 (2 of 2)	groupII
ENSGACG00000012550	MEP1A (1 of 2)	groupXVIII
ENSGACG00000009713	MEP1A (2 of 2)	groupXVIII
ENSGACG00000020213	MEPCE (2 of 3)	groupVII
ENSGACG00000001154	MEPCE (3 of 3)	scaffold_129
ENSGACG00000006669	METRNL (1 of 2)	groupXI
ENSGACG00000019606	METRNL (2 of 2)	groupIX
ENSGACG00000004222	METTL21C (1 of 2)	groupXVI
ENSGACG00000015297	METTL21C (2 of 2)	groupII
ENSGACG00000007332	MFF (1 of 2)	groupI
ENSGACG00000015296	MFF (2 of 2)	groupIII
ENSGACG00000013182	MFGE8 (1 of 2)	groupXIX
ENSGACG00000016860	MFGE8 (2 of 2)	groupII
ENSGACG00000008622	MFN1 (1 of 2)	groupVIII
ENSGACG00000001397	MFN1 (2 of 2)	scaffold_120
ENSGACG00000003926	MFSD2A (1 of 2)	groupXV
ENSGACG00000007831	MFSD2A (2 of 2)	groupX
ENSGACG00000006231	MGAT5B (1 of 2)	groupXI
ENSGACG00000018898	MGAT5B (2 of 2)	groupIX
ENSGACG00000004885	MICAL2 (1 of 2)	groupXIX
ENSGACG00000015725	MICAL2 (2 of 2)	groupII
ENSGACG00000015030	MID1 (1 of 2)	groupI
ENSGACG00000002869	MID1 (2 of 2)	groupXVI
ENSGACG00000008031	MINPP1 (1 of 2)	groupVI
ENSGACG00000003508	MINPP1 (2 of 2)	groupV
ENSGACG00000003194	MITF (1 of 2)	groupXII
ENSGACG00000006732	MITF (2 of 2)	groupXVII
ENSGACG00000010662	MKL1 (1 of 2)	groupXI
ENSGACG00000010282	MKL1 (2 of 2)	groupV
ENSGACG00000005014	MKL2 (1 of 2)	groupV
ENSGACG00000013420	MKL2 (2 of 2)	groupXI
ENSGACG00000004201	MLL3 (1 of 2)	groupXXI
ENSGACG00000015732	MLL3 (2 of 2)	groupIII
ENSGACG00000003076	MMADHC (1 of 2)	groupXVI
ENSGACG00000014909	MMADHC (2 of 2)	groupI
ENSGACG00000019353	MMD2 (1 of 2)	groupIX
ENSGACG00000008394	MMD2 (2 of 2)	groupXI
ENSGACG00000013375	MMP14 (1 of 2)	groupIII
ENSGACG00000020701	MMP14 (2 of 2)	groupVII
ENSGACG00000014272	MMP15 (1 of 2)	groupII
ENSGACG00000007091	MMP15 (2 of 2)	groupXIX
ENSGACG00000014069	MMP16 (1 of 2)	groupIII
ENSGACG00000002631	MMP16 (2 of 2)	groupXXI
ENSGACG00000015555	MMP17 (1 of 2)	groupXIV
ENSGACG00000015548	MMP17 (2 of 2)	groupXIV
ENSGACG00000008790	MNT (1 of 2)	groupI
ENSGACG00000019199	MNT (2 of 2)	groupVII
ENSGACG00000011728	MOV10 (1 of 2)	groupXII
ENSGACG00000009789	MOV10 (2 of 2)	groupXVII
ENSGACG00000020487	MPDZ (1 of 2)	groupVII
ENSGACG00000016661	MPDZ (2 of 2)	groupIX
ENSGACG00000004442	MPP2 (1 of 2)	groupV
ENSGACG00000001362	MPP2 (2 of 2)	scaffold_80
ENSGACG00000012636	MPP5 (1 of 2)	scaffold_128
ENSGACG00000004292	MPP5 (2 of 2)	groupXVIII
ENSGACG00000002607	MPP6 (1 of 2)	groupX
ENSGACG00000013887	MPP6 (2 of 2)	groupXX
ENSGACG00000005580	MPP7 (1 of 2)	groupXXI
ENSGACG00000017287	MPP7 (2 of 2)	groupIII
ENSGACG00000010419	MSI1 (1 of 2)	groupXIII
ENSGACG00000011875	MSI1 (2 of 2)	groupXVII
ENSGACG00000019499	MSN (1 of 2)	groupVII
ENSGACG00000017190	MSN (2 of 2)	groupIV
ENSGACG00000005448	MST1R (1 of 2)	groupXVII
ENSGACG00000008674	MST1R (2 of 2)	groupXVII
ENSGACG00000004031	MSTN (1 of 2)	groupXVI
ENSGACG00000015587	MSTN (2 of 2)	groupI
ENSGACG00000008505	MTDH (1 of 2)	groupX
ENSGACG00000013740	MTDH (2 of 2)	groupXX
ENSGACG00000018527	MTMR7 (1 of 2)	groupIV
ENSGACG00000015905	MTMR7 (2 of 2)	groupIX
ENSGACG00000006849	MTSS1 (1 of 2)	groupX
ENSGACG00000008428	MTSS1 (2 of 2)	groupXX
ENSGACG00000014257	MTSS1L (1 of 2)	groupII
ENSGACG00000003448	MTSS1L (2 of 2)	groupXIX
ENSGACG00000018602	MTUS1 (1 of 2)	groupIV
ENSGACG00000016465	MTUS1 (2 of 2)	groupIX
ENSGACG00000011908	MTUS2 (1 of 2)	groupI
ENSGACG00000020333	MTUS2 (2 of 2)	groupVII
ENSGACG00000018595	MUC19 (3 of 6)	groupIV
ENSGACG00000019063	MUC19 (6 of 6)	groupIV
ENSGACG00000014095	MUC5AC (1 of 2)	groupII
ENSGACG00000013856	MUC5AC (2 of 2)	groupXIX
ENSGACG00000015213	MXRA5 (1 of 2)	groupI
ENSGACG00000001417	MXRA5 (2 of 2)	groupXVI
ENSGACG00000000823	MXRA8 (1 of 2)	scaffold_27
ENSGACG00000003425	MXRA8 (2 of 2)	groupXII
ENSGACG00000020599	MYADM (1 of 2)	groupVII
ENSGACG00000016393	MYADM (2 of 2)	groupIII
ENSGACG00000013988	MYADML2 (1 of 2)	groupXI
ENSGACG00000016459	MYADML2 (2 of 2)	groupIX
ENSGACG00000012007	MYBL2 (1 of 2)	groupXVII
ENSGACG00000009612	MYBL2 (2 of 2)	groupXII
ENSGACG00000003591	MYCL1 (1 of 2)	groupX
ENSGACG00000012967	MYCL1 (2 of 2)	groupXV
ENSGACG00000019045	MYH10 (1 of 2)	groupIX
ENSGACG00000007947	MYH10 (2 of 2)	groupXI
ENSGACG00000019284	MYH11 (1 of 2)	groupIX
[truncated: 1,285 more rows]

## Sheet: Acanthopterygii_LSP
LSP tetraodon ID	Gene ID	Chromosome Tetraodon	LSP gasterosteus ID	Group Gaterosteus		Tetraodon Chromosome	Acanthopterygii LSP	Acanthopterygii_TGD	%		Gasterosteus Group	Acanthopterygii_TGD	Acanthopterygii LSP	%
ENSTNIG00000007994	ADARB2	15	ENSGACG00000017477	groupIII		1	9	153	5.88235		1	187	9	4.81283
ENSTNIG00000008728	ADARB2	Un_random	ENSGACG00000001798	groupXXI		2	15	212	7.07547		2	134	11	8.20896
ENSTNIG00000010579	ADRA2A	18	ENSGACG00000018686	groupIX		3	10	191	5.2356		3	214	13	6.07477
ENSTNIG00000013332	ADRA2A	17	ENSGACG00000009518	groupVI		4	7	108	6.48148		4	143	13	9.09091
ENSTNIG00000007244	AEBP2	Un_random	ENSGACG00000019249	groupIV		5	11	111	9.90991		5	148	15	10.1351
ENSTNIG00000016032	AEBP2	13	ENSGACG00000010024	groupXIX		6	2	50	4		6	93	10	10.7527
ENSTNIG00000004172	ALDH18A1	2_random	ENSGACG00000005969	groupV		7	4	111	3.6036		7	170	4	2.35294
ENSTNIG00000013416	ALDH18A1	17	ENSGACG00000003423	groupVI		8	5	95	5.26316		8	131	8	6.10687
ENSTNIG00000004809	ANP32E	Un_random	ENSGACG00000009966	groupX		9	8	130	6.15385		9	196	12	6.12245
ENSTNIG00000002944	ANP32E	Un_random	ENSGACG00000003178	groupXX		10	12	106	11.3208		10	116	8	6.89655
ENSTNIG00000014135	ARHGDIA	18	ENSGACG00000018170	groupIX		11	11	163	6.74847		11	207	11	5.31401
ENSTNIG00000011594	ARHGDIA	Un_random	ENSGACG00000013298	groupXI		12	9	97	9.27835		12	157	10	6.36943
ENSTNIG00000006367	BCAP29	10	ENSGACG00000008759	groupI		13	22	166	13.253		13	124	10	8.06452
ENSTNIG00000016029	BCAP29	13	ENSGACG00000010042	groupXIX		14	11	86	12.7907		14	121	9	7.43802
ENSTNIG00000007338	BHLHE40	11	ENSGACG00000011940	groupXVII		15	9	134	6.71642		15	103	10	9.70874
ENSTNIG00000014553	BHLHE40	11	ENSGACG00000000659	scaffold_27		16	3	72	4.16667		16	108	7	6.48148
ENSTNIG00000004110	CCNG2	Un_random	ENSGACG00000013826	groupXIII		17	11	86	12.7907		17	120	8	6.66667
ENSTNIG00000003135	CCNG2	Un_random	ENSGACG00000018259	groupXIV		18	8	123	6.50407		18	94	10	10.6383
ENSTNIG00000007976	CCNY	15	ENSGACG00000017584	groupIII		19	7	160	4.375		19	191	22	11.5183
ENSTNIG00000008723	CCNY	Un_random	ENSGACG00000001760	groupXXI		20	0	17	0		20	132	10	7.57576
ENSTNIG00000011512	CDR2L	2	ENSGACG00000005031	groupV		21	3	50	6		21	67	5	7.46269
ENSTNIG00000011593	CDR2L	Un_random	ENSGACG00000013295	groupXI		UN	43	753	5.71049		scafold	328	11	3.35366
ENSTNIG00000017897	CERS5	9	ENSGACG00000002760	groupXII			220	3174				3284	226
ENSTNIG00000018265	CERS5	11	ENSGACG00000005678	groupXVII
ENSTNIG00000013144	CHRNA6	1	ENSGACG00000017723	groupIV
ENSTNIG00000012038	CHRNA6	18	ENSGACG00000018392	groupIX
ENSTNIG00000019412	CHST15	2_random	ENSGACG00000002542	groupV
ENSTNIG00000013348	CHST15	17	ENSGACG00000009700	groupVI		Average Percentage of LSP	7.14558
ENSTNIG00000011847	CHUK	2	ENSGACG00000004179	groupV		Standar deviation	2.86019
ENSTNIG00000016542	CHUK	17	ENSGACG00000006698	groupVI		Standard Error	0.43119
ENSTNIG00000008354	CNOT2	13	ENSGACG00000013517	groupXIX
ENSTNIG00000002496	CNOT2	Un_random	ENSGACG00000015711	scaffold_231		Total genes analyzed	17800
ENSTNIG00000017296	CNR1	10	ENSGACG00000009189	groupXV		Total percentage of LSP over all genes analyzed	1.23596
ENSTNIG00000016409	CNR1	14	ENSGACG00000008279	groupXVIII
ENSTNIG00000007914	COL6A2	15	ENSGACG00000012518	groupIII
ENSTNIG00000016465	COL6A2	2	ENSGACG00000006089	groupXVI
ENSTNIG00000017313	CPSF3	10	ENSGACG00000008929	groupXV
ENSTNIG00000002505	CPSF3	14	ENSGACG00000001440	scaffold_269
ENSTNIG00000015381	CRHBP	12	ENSGACG00000005997	groupXIII
ENSTNIG00000013480	CRHBP	4	ENSGACG00000015759	groupXIV
ENSTNIG00000011462	CRYBB3	12	ENSGACG00000012740	groupXIII
ENSTNIG00000004411	CRYBB3	11	ENSGACG00000008650	groupXVII
ENSTNIG00000008347	CTDSP1	3	ENSGACG00000014313	groupI
ENSTNIG00000008875	CTDSP1	2	ENSGACG00000002298	groupXVI
ENSTNIG00000013121	CTNND1	1	ENSGACG00000017846	groupIV
ENSTNIG00000012348	CTNND1	Un_random	ENSGACG00000018454	groupIX
ENSTNIG00000006247	DDX17	Un_random	ENSGACG00000019151	groupIX
ENSTNIG00000002291	DDX17	Un_random	ENSGACG00000007026	groupXI
ENSTNIG00000018533	DENND2A	19	ENSGACG00000018956	groupIV
ENSTNIG00000003415	DENND2A	13	ENSGACG00000003792	groupXIX
ENSTNIG00000017432	DLL4	10	ENSGACG00000005896	groupXV
ENSTNIG00000010969	DLL4	14	ENSGACG00000012933	groupXVIII
ENSTNIG00000018526	DNM1L	19	ENSGACG00000018930	groupIV
ENSTNIG00000015994	DNM1L	13	ENSGACG00000004145	groupXIX
ENSTNIG00000010235	ELL3	5	ENSGACG00000016485	groupII
ENSTNIG00000019237	ELL3	13	ENSGACG00000010775	groupXIX
ENSTNIG00000017413	ESRRB	10	ENSGACG00000007542	groupXV
ENSTNIG00000016352	ESRRB	14	ENSGACG00000010561	groupXVIII
ENSTNIG00000019415	FAM53B	2_random	ENSGACG00000002593	groupV
ENSTNIG00000013346	FAM53B	17	ENSGACG00000009695	groupVI
ENSTNIG00000009211	FKBP14	21	ENSGACG00000007031	groupX
ENSTNIG00000018434	FKBP14	8	ENSGACG00000008133	groupXX
ENSTNIG00000007159	FOXJ3	9	ENSGACG00000006756	groupXII
ENSTNIG00000014781	FOXJ3	11	ENSGACG00000007398	groupXVII
ENSTNIG00000012593	G6PD	9	ENSGACG00000003056	groupXII
ENSTNIG00000015095	G6PD	9	ENSGACG00000008614	groupXII
ENSTNIG00000014404	GABRA5	3	ENSGACG00000014968	groupI
ENSTNIG00000010649	GABRA5	1	ENSGACG00000013764	groupVIII
ENSTNIG00000014403	GABRB3	3	ENSGACG00000014983	groupI
ENSTNIG00000010648	GABRB3	1	ENSGACG00000013753	groupVIII
ENSTNIG00000000149	GJC1	2	ENSGACG00000006369	groupV
ENSTNIG00000005345	GJC1	3	ENSGACG00000009243	groupXI
ENSTNIG00000012010	GNAS	9	ENSGACG00000006159	groupXII
ENSTNIG00000007045	GNAS	11	ENSGACG00000006249	groupXVII
ENSTNIG00000007894	GORASP2	15	ENSGACG00000012972	groupIII
ENSTNIG00000016930	GORASP2	2	ENSGACG00000005048	groupXVI
ENSTNIG00000017785	HEY1	21_random	ENSGACG00000003436	groupX
ENSTNIG00000018401	HEY1	8	ENSGACG00000008712	groupXX
ENSTNIG00000013792	HK1	5	ENSGACG00000016084	groupII
ENSTNIG00000003272	HK1	18	ENSGACG00000019782	groupIX
ENSTNIG00000012790	HS3ST2	2	ENSGACG00000008211	groupV
ENSTNIG00000018593	HS3ST2	3	ENSGACG00000014020	groupXI
ENSTNIG00000012530	ITGA5	9	ENSGACG00000010945	groupXII
ENSTNIG00000004387	ITGA5	Un_random	ENSGACG00000010880	groupXVII
ENSTNIG00000015414	JMY	12	ENSGACG00000009930	groupXIII
ENSTNIG00000013473	JMY	4	ENSGACG00000015780	groupXIV
ENSTNIG00000015945	KCMF1	12	ENSGACG00000004678	groupXIII
ENSTNIG00000007552	KCMF1	4	ENSGACG00000016222	groupXIV
ENSTNIG00000004531	KCNJ4	18	ENSGACG00000016015	groupIX
ENSTNIG00000010829	KCNJ4	Un_random	ENSGACG00000007314	groupXI
ENSTNIG00000009555	KIF23	5	ENSGACG00000016920	groupII
ENSTNIG00000008437	KIF23	13	ENSGACG00000005226	groupXIX
ENSTNIG00000007584	KLHDC10	19	ENSGACG00000019705	groupIV
ENSTNIG00000012133	KLHDC10	13	ENSGACG00000011888	groupXIX
ENSTNIG00000002632	LMNA	Un_random	ENSGACG00000002484	groupX
ENSTNIG00000004474	LMNA	Un_random	ENSGACG00000013285	groupXX
ENSTNIG00000011082	MARCH2	15	ENSGACG00000015477	groupIII
ENSTNIG00000013183	MARCH2	1	ENSGACG00000013320	groupVIII
ENSTNIG00000004765	MEGF11	5	ENSGACG00000017313	groupII
ENSTNIG00000008426	MEGF11	13	ENSGACG00000004885	groupXIX
ENSTNIG00000013721	MGAT4C	13	ENSGACG00000009544	groupXIX
ENSTNIG00000013732	MGAT4C	13	ENSGACG00000009714	groupXIX
ENSTNIG00000018793	MYOD1	5	ENSGACG00000017350	groupII
ENSTNIG00000002808	MYOD1	13	ENSGACG00000008444	groupXIX
ENSTNIG00000006947	NASP	15	ENSGACG00000016167	groupIII
ENSTNIG00000018075	NASP	1	ENSGACG00000006499	groupVIII
ENSTNIG00000004406	NDE1	Un_random	ENSGACG00000019165	groupIX
ENSTNIG00000011286	NDE1	3	ENSGACG00000014967	groupXI
ENSTNIG00000006220	NET1	Un_random	ENSGACG00000019345	groupIV
ENSTNIG00000016006	NET1	13	ENSGACG00000004380	groupXIX
ENSTNIG00000017710	NRBP1	5	ENSGACG00000016259	groupII
ENSTNIG00000004180	NRBP1	14	ENSGACG00000009847	groupXVIII
ENSTNIG00000012673	NTN4	19	ENSGACG00000020056	groupIV
ENSTNIG00000016015	NTN4	13	ENSGACG00000004555	groupXIX
ENSTNIG00000011652	NXPH1	Un_random	ENSGACG00000012886	groupXX
ENSTNIG00000006218	NXPH1	17	ENSGACG00000000071	scaffold_58
ENSTNIG00000017209	OLA1	10	ENSGACG00000010083	groupXV
ENSTNIG00000016948	OLA1	2	ENSGACG00000004760	groupXVI
ENSTNIG00000019408	PARG	2_random	ENSGACG00000002486	groupV
ENSTNIG00000008652	PARG	17	ENSGACG00000008164	groupVI
ENSTNIG00000009460	PCDH17	5	ENSGACG00000015275	groupII
ENSTNIG00000013968	PCDH17	2	ENSGACG00000004069	groupXVI
ENSTNIG00000006365	PDE3A	10	ENSGACG00000008742	groupI
ENSTNIG00000016031	PDE3A	13	ENSGACG00000010032	groupXIX
ENSTNIG00000016253	PGAP2	16	ENSGACG00000011413	groupI
ENSTNIG00000006324	PGAP2	7	ENSGACG00000020895	groupVII
ENSTNIG00000013464	PIK3R1	4	ENSGACG00000015820	groupXIV
ENSTNIG00000018878	PIK3R1	12	ENSGACG00000001062	scaffold_150
ENSTNIG00000017748	PLCL2	21_random	ENSGACG00000006988	groupX
ENSTNIG00000011664	PLCL2	Un_random	ENSGACG00000013021	groupXX
ENSTNIG00000007243	PLEKHA5	Un_random	ENSGACG00000019253	groupIV
ENSTNIG00000016033	PLEKHA5	13	ENSGACG00000010014	groupXIX
ENSTNIG00000015812	PRUNE2	12	ENSGACG00000007984	groupXIII
ENSTNIG00000007556	PRUNE2	4	ENSGACG00000016173	groupXIV
ENSTNIG00000015589	PTGS1	12	ENSGACG00000013921	groupXIII
ENSTNIG00000006458	PTGS1	4	ENSGACG00000016097	groupXIV
ENSTNIG00000001644	PTPLAD1	5	ENSGACG00000017047	groupII
ENSTNIG00000008422	PTPLAD1	13	ENSGACG00000004806	groupXIX
ENSTNIG00000004112	RAB27B	Un_random	ENSGACG00000013851	groupXIII
ENSTNIG00000010328	RAB27B	Un_random	ENSGACG00000017867	groupXIV
ENSTNIG00000014895	RAB8A	15_random	ENSGACG00000016850	groupIII
ENSTNIG00000015474	RAB8A	1	ENSGACG00000011272	groupVIII
ENSTNIG00000005594	RALYL	15_random	ENSGACG00000017009	groupIII
ENSTNIG00000013653	RALYL	6	ENSGACG00000004991	groupXXI
ENSTNIG00000011363	RASGRF1	5	ENSGACG00000016457	groupII
ENSTNIG00000019244	RASGRF1	13	ENSGACG00000010861	groupXIX
ENSTNIG00000013818	RBMS3	21_random	ENSGACG00000003155	groupX
ENSTNIG00000013819	RBMS3	8	ENSGACG00000006377	groupXX
ENSTNIG00000017437	RGS6	10	ENSGACG00000005951	groupXV
ENSTNIG00000016416	RGS6	14	ENSGACG00000007998	groupXVIII
ENSTNIG00000017434	RHOV	10	ENSGACG00000005922	groupXV
ENSTNIG00000010965	RHOV	14	ENSGACG00000012976	groupXVIII
ENSTNIG00000015313	RNF126	15	ENSGACG00000015225	groupIII
ENSTNIG00000010645	RNF126	1	ENSGACG00000012987	groupVIII
ENSTNIG00000010938	RNF146	14	ENSGACG00000013265	groupXVIII
ENSTNIG00000019101	RNF146	8	ENSGACG00000006092	groupXX
ENSTNIG00000009146	RNF19A	21	ENSGACG00000003662	groupX
ENSTNIG00000013306	RNF19A	8	ENSGACG00000003557	groupXX
ENSTNIG00000016199	RPA1	16	ENSGACG00000010856	groupI
ENSTNIG00000016167	RPA1	7	ENSGACG00000020524	groupVII
ENSTNIG00000007740	RRM1	16	ENSGACG00000009741	groupI
ENSTNIG00000011783	RRM1	7	ENSGACG00000020382	groupVII
ENSTNIG00000019316	SCML4	10	ENSGACG00000011655	groupXV
ENSTNIG00000016311	SCML4	14	ENSGACG00000011123	groupXVIII
ENSTNIG00000014158	slc24a3	18	ENSGACG00000016278	groupIX
ENSTNIG00000013402	slc24a3	17	ENSGACG00000013453	scaffold_61
ENSTNIG00000019367	smap1	18	ENSGACG00000018297	groupIX
ENSTNIG00000009884	SMAP1 (1 of 2)	17	ENSGACG00000003966	groupVI
ENSTNIG00000007248	snx4	Un_random	ENSGACG00000019373	groupIV
ENSTNIG00000016450	snx4	2	ENSGACG00000006333	groupXVI
ENSTNIG00000000237	SORCS3 (1 of 2)	3	ENSGACG00000011015	groupXI
ENSTNIG00000004816	SORCS3 (2 of 2)	2	ENSGACG00000002975	groupV
ENSTNIG00000009384	sox6	5	ENSGACG00000015635	groupII
ENSTNIG00000004906	sox6	13	ENSGACG00000006649	groupXIX
ENSTNIG00000002915	spryd3	Un_random	ENSGACG00000010687	groupXII
ENSTNIG00000018237	spryd3	11	ENSGACG00000000604	scaffold_27
ENSTNIG00000014626	SRGAP3	11	ENSGACG00000000924	scaffold_27
ENSTNIG00000014736	SRGAP3	11	ENSGACG00000001317	scaffold_27
ENSTNIG00000011779	srrt	7	ENSGACG00000020387	groupVII
ENSTNIG00000019765	srrt	Un_random	ENSGACG00000001100	scaffold_129
ENSTNIG00000009157	SV2A	21	ENSGACG00000003844	groupX
ENSTNIG00000010299	SV2A	Un_random	ENSGACG00000013181	groupXX
ENSTNIG00000015910	tacc1	12	ENSGACG00000009561	groupXIII
ENSTNIG00000011003	tacc1	11	ENSGACG00000008407	groupXVII
ENSTNIG00000002015	tfap4	Un_random	ENSGACG00000018768	groupIX
ENSTNIG00000014095	tfap4	18	ENSGACG00000018768	groupIX
ENSTNIG00000017410	tgfb3	10	ENSGACG00000007553	groupXV
ENSTNIG00000016351	tgfb3	14	ENSGACG00000010565	groupXVIII
ENSTNIG00000003353	THRA	2	ENSGACG00000003766	groupV
ENSTNIG00000011162	THRA	Un_random	ENSGACG00000006540	groupXI
ENSTNIG00000007586	ube2h	19	ENSGACG00000019709	groupIV
ENSTNIG00000012132	ube2h	13	ENSGACG00000011896	groupXIX
ENSTNIG00000014475	ube3a	3	ENSGACG00000015321	groupI
ENSTNIG00000013784	ube3a	1	ENSGACG00000013744	groupVIII
ENSTNIG00000012791	USP31	2	ENSGACG00000008214	groupV
ENSTNIG00000018592	USP31	3	ENSGACG00000014010	groupXI
ENSTNIG00000012011	vapb	9	ENSGACG00000006131	groupXII
ENSTNIG00000018268	vapb	11	ENSGACG00000005571	groupXVII
ENSTNIG00000010244	vat1	2	ENSGACG00000006374	groupV
ENSTNIG00000011727	vat1	3	ENSGACG00000009096	groupXI
ENSTNIG00000010311	vcl	2_random	ENSGACG00000002142	groupV
ENSTNIG00000016544	vcl	17	ENSGACG00000006671	groupVI
ENSTNIG00000007985	vipr2	15	ENSGACG00000017549	groupIII
ENSTNIG00000008704	vipr2	Un_random	ENSGACG00000001845	scaffold_600
ENSTNIG00000007993	wdr37	15	ENSGACG00000017480	groupIII
ENSTNIG00000008729	wdr37	Un_random	ENSGACG00000001809	groupXXI
ENSTNIG00000009471	WDSUB1	5	ENSGACG00000015200	groupII
ENSTNIG00000016494	WDSUB1	2	ENSGACG00000005749	groupXVI
ENSTNIG00000007571	WNK1	19	ENSGACG00000019674	groupIV
ENSTNIG00000012115	WNK1	13	ENSGACG00000012079	groupXIX
ENSTNIG00000017609	yes1	Un_random	ENSGACG00000014381	groupIII
ENSTNIG00000017116	yes1	6	ENSGACG00000004157	groupXXI
ENSTNIG00000003975	ythdf1	Un_random	ENSGACG00000002613	groupXII
ENSTNIG00000012490	ythdf1	9	ENSGACG00000012014	groupXII
ENSTNIG00000013154	zcchc24	2_random	ENSGACG00000002284	groupV
ENSTNIG00000008631	zcchc24	17	ENSGACG00000008791	groupVI
ENSTNIG00000017435	ZFYVE1	10	ENSGACG00000005932	groupXV
ENSTNIG00000010963	ZFYVE1	14	ENSGACG00000012992	groupXVIII
ENSTNIG00000017599	zswim6	12	ENSGACG00000007111	groupXIII
ENSTNIG00000013502	zswim6	4	ENSGACG00000015647	groupXIV
